# Supplementary material for: Integrated miRNA-seq and RNA-seq analysis reveals stage-specific miRNA-mRNA regulatory networks in Populus yunnanensis under salt stress
Source: BMC Genomics. 2026 Apr 27;27:531. doi: 10.1186/s12864-026-12882-w (PMC13251124; doi:10.1186/s12864-026-12882-w)
Supplement: Supplementary file 1 — Additional file 1) Table S1. Statistics of clean reads from small RNA sequencing of P. yunnanensis leaves under control and salt-stress conditions. Table S2. Statistics of reads from mRNA sequencing of P. yunnanensis leaves under control (CK) and three salt-stress points (T1, T4, TR). Table S3. Primer sequences used for quantitative reverse transcription polymerase chain reaction (qRT-PCR) validation. Table S4. Families and expression levels of all 339 identified miRNAs across the salt treatments. Table S5. Sequences (mature and precursor) and expression levels (TPM) of the novel miRNAs predicted from the 12 small RNA libraries. Table S6. Expression levels (TPM) of all identified miRNAs in the four treatment points. Table S7. Statistics of differentially expressed miRNAs (DEMs) for each of the six pairwise comparisons among treatments. Table S8. Cluster assignment and expression data for DEMs presented in the heatmap. Table S9. Statistics of DEMs specific to five salt-stress stages (ER, LA, RS, SP, RP). Table S10. List of differentially expressed genes (DEGs) and their expression levels for the six pairwise comparisons. Table S11. Cluster assignment and expression data for DEGs presented in the heatmap. Table S12. Gene Ontology (GO) enrichment analysis results for each cluster of DEGs. Table S13. List of DEGs specific to the five salt-stress stages (ER, LA, RS, SP, RP). Table S14. Kyoto Encyclopedia of Genes and Genomes (KEGG) pathway enrichment analysis results for DEGs in the five salt-stress stages. Table S15. Predicted mRNA targets for the DEMs identified in the five stages. Table S16. Predicted binding sites and sequence complementarity of key miRNA-mRNA pairs. [file 12864_2026_12882_MOESM1_ESM.xlsx]

## Sheet: Table S1
Table S1. Statistics of clean reads from small RNA sequencing of P. yunnanensis leaves under control and salt-stress conditions.
Sample	Raw reads	Clean reads	<18 nt reads	>30 nt reads	Low quality bases [bp (%)]	data retention rate (%)
CK1	11480371	8910338	2202766	367267	63603 (0.0%)	77.61
CK2	10034003	7232002	1898787	903214	94087 (0.0%)	72.07
CK3	10788287	8309047	1898021	581219	73025 (0.0%)	77.02
T11	10304100	7960954	1344022	999124	59842 (0.0%)	77.26
T12	10508826	8548737	1479359	480730	73914 (0.0%)	81.35
T13	11486272	9627915	1139616	718741	90726 (0.0%)	83.82
T41	10143808	8248717	1372411	522680	58580 (0.0%)	81.32
T42	10395334	8192859	1785585	416890	85553 (0.0%)	78.81
T43	9819530	6952746	2750875	115909	86417 (0.0%)	70.81
TR1	9726116	7510389	1516671	699056	67543 (0.0%)	77.22
TR2	12280077	7685292	1992355	2602430	85506 (0.0%)	62.58
TR3	10501828	8196153	831063	1474612	82323 (0.0%)	78.05
Total	127468552	97375149	20211531	9881872	921119 (0.0%)
Average	1.06224e+07	8.1146e+06	1.68429e+06	823489	76759.91667 (0.0%)	76.49

## Sheet: Table S2
Table S2. Statistics of reads from mRNA sequencing of P. yunnanensis leaves under control (CK) and three salt-stress points (T1, T4, TR).
Sample	Raw reads	Clean reads	Q20 (%)	GC (%)
CK1	82118434	81212922	98.52	41.87
CK2	82565510	81660818	98.61	42.43
CK3	85438224	84398524	98.5	41.68
T11	84384722	83452092	98.59	41.69
T12	84232700	83320246	98.53	41.79
T13	81628196	80755652	98.58	41.77
T41	84239506	83315284	98.56	41.79
T42	83434896	82542032	98.53	41.7
T43	80853286	79892984	98.47	41.67
TR1	82746906	81718864	98.54	41.8
TR2	79111634	78025432	98.47	42.58
TR3	81366868	80490482	98.6	41.89

## Sheet: Table S3
Table S3. Primer sequences used for quantitative reverse transcription polymerase chain reaction (qRT-PCR) validation.
Type	Gene ID	Primer-forwad	Primer-reverse
miRNA	ptc-miR6476a	CCGCGCTCAGTGGAGATGAAACATGA	/
	novel0128	TCAGAGAGTGGTAGTGTCGGCTGGTG	/
	ptc-miR477e-5p	GCGACTCTCCCTCAAGGCTTCCA	/
reference of miRNA	U6 snRNA	CCGATAAAATTGGAACGATACAGAG	/
target mRNA	Poyun23142.t1	TCATTTCAACTCGCTCCG	CTCGCAATCCGTTCTTCT
	Poyun15961.t1	ATGGTTGGCGAAGTAGGA	CTTGGGTGGGTATTTGATAGC
	Poyun19636.t1	GCGAGACAGAATGGGAAGAC	AAGGCATCAGGGCGAGTA
reference of target mRNA	Poyun22323	TGGGTTACCAGTCATCCGTT	AGCCTGCTGTTCATTTCTATTGT

## Sheet: Table S4
Table S4. Families and expression levels of all 339 identified miRNAs across the salt treatments.
miRNA	family_name	CK1-TPM	CK2-TPM	CK3-TPM	T11-TPM	T12-TPM	T13-TPM	T41-TPM	T42-TPM	T43-TPM	TR1-TPM	TR2-TPM	TR3-TPM
ptc-miR1444a	miR1444	26.16	55.65	80.03	81.5	51.72	12.68	64.31	95.31	67.87	54.84	77.97	85.5
ptc-miR1444b	miR1444	135.28	470.63	480.34	400.49	366.27	47.85	458.18	557.96	266.44	295.83	431.11	698.58
ptc-miR1444c	miR1444	135.28	470.63	480.34	400.49	366.27	47.85	458.18	557.96	266.44	295.83	431.11	698.58
ptc-miR1444d	miR1444	0.29	0.88	2.73	3.13	1.05	1.18	1.65	1.31	1.68	1.83	1.22	2.02
ptc-miR1444e	miR1444	0.29	0.88	2.73	3.13	1.05	1.18	1.65	1.31	1.68	1.83	1.22	2.02
ptc-miR1446a	miR1446	239.79	231.96	100.92	245.25	350.43	135.6	400.99	314.26	196.15	371.88	473.3	350.83
ptc-miR1446b	miR1446	216.91	177.18	75.76	186.79	273.79	114.13	297.15	235.96	172.41	297.26	416.74	255.45
ptc-miR1446c	miR1446	173.43	146.07	66.95	162.75	228.75	86.4	235.38	194.32	141.42	228.35	295.36	222.1
ptc-miR1446d	miR1446	174.3	147.09	67.49	164.25	229.8	87.58	235.51	194.67	141.94	228.75	298.72	222.42
ptc-miR1446e	miR1446	173.43	146.07	66.95	162.75	228.75	86.4	235.38	194.32	141.42	228.35	295.36	222.1
ptc-miR1447	NA	983.41	640.51	569.26	476.86	1146.61	866.52	656.7	820.34	715.48	1006.76	1396.98	797.68
ptc-miR1448	NA	2292.18	3856.64	2186.4	2460.29	2713.32	1780.39	2807.67	2801.82	1775.16	2856.57	4873.07	3128.81
ptc-miR1450	NA	737.34	740.57	444.64	660.14	688.25	411.54	601.93	748.11	864.15	590.23	1309.23	645.69
ptc-miR156a	miR156	12.94	14.75	13.63	9.77	16.99	19.11	24.66	19.04	17.97	26.3	32.41	15.19
ptc-miR156b	miR156	12.06	14.17	13.44	9.64	16.89	17.92	24.66	19.16	17.55	24.67	29.66	14.98
ptc-miR156c	miR156	12.94	14.75	13.63	9.77	16.99	19.11	24.66	19.28	17.97	26.3	32.41	15.19
ptc-miR156d	miR156	19.29	18.11	19.35	15.65	24.43	26.71	35.84	26.18	26.69	33.03	37.61	19.12
ptc-miR156e	miR156	12.94	14.75	13.63	9.77	16.99	19.11	24.66	19.28	17.97	26.3	32.41	15.19
ptc-miR156f	miR156	12.94	14.75	13.63	9.77	16.99	19.11	24.66	19.04	17.97	26.3	32.41	15.19
ptc-miR156g	NA	42.17	29.36	29.61	51.45	58.69	45.82	61.9	59.02	32.88	96.44	89.89	40.68
ptc-miR156h	NA	47.72	34.47	32.16	55.71	64.99	51.91	71.17	65.8	35.83	102.35	103.96	47.8
ptc-miR156i	NA	42.17	29.36	29.61	51.45	58.69	45.82	61.9	59.02	32.88	96.44	89.89	40.68
ptc-miR156j	NA	42.17	29.36	29.61	51.45	58.69	45.82	61.9	59.02	32.88	96.44	89.89	40.68
ptc-miR159a	miR159	12382.1	15843.1	12912.2	11007.3	17190	8161.22	16283.8	14826.4	10451.2	11805.5	16797.7	15530.3
ptc-miR159b	miR159	12382.3	15843.6	12912.6	11008.8	17192.3	8162.23	16284.3	14827.7	10451	11806.5	16798.6	15530.6
ptc-miR159d	miR159	91.72	83.84	89.93	69.36	96.77	50.22	91.13	86.15	62.3	60.35	104.87	76.48
ptc-miR159e	miR159	0	0.29	0	0.25	0	0.17	0	0	0	0	0	0.11
ptc-miR160a	miR160	17.76	48.06	33.52	37.31	46.38	12.68	35.46	37.36	23.43	24.87	23.54	43.65
ptc-miR160b-5p	NA	20.32	53.17	41.33	43.94	53.63	15.89	40.8	42.48	27.42	28.14	27.82	49.18
ptc-miR160b-3p	NA	0	0.15	0	0.13	0.1	0	0	0	0.53	0.2	0.31	0.42
ptc-miR160c-5p	NA	20.32	53.17	41.33	43.94	53.63	15.89	40.8	42.48	27.42	28.14	27.82	49.18
ptc-miR160c-3p	NA	0	0.15	0	0.13	0.1	0	0	0	0.53	0.2	0.31	0.42
ptc-miR160d	miR160	17.76	48.06	33.52	37.31	46.38	12.68	35.46	37.36	23.43	24.87	23.54	43.65
ptc-miR160e-5p	NA	28.21	25.42	17.44	24.16	22.04	41.59	35.46	43.19	46.12	43.22	62.07	25.17
ptc-miR160e-3p	NA	4.31	3.21	7.63	9.01	5.25	7.1	7.63	8.69	5.67	7.14	6.42	7.22
ptc-miR160f	miR160	29.53	25.71	17.71	24.04	22.52	43.28	36.86	43.55	47.7	43.63	62.68	25.17
ptc-miR160g	miR160	1.61	3.65	2.09	3	3.72	0.85	4.58	4.64	0.63	1.43	0.92	4.25
ptc-miR160h	miR160	2.05	0.58	1.45	0.38	0.76	2.03	0.13	0.71	0.84	1.43	1.83	0.64
ptc-miR162a	miR162_1	525.83	379.05	346.17	336.39	519.82	435.71	504.7	510.13	540.66	495.63	458.32	503.15
ptc-miR162b	miR162_1	548.2	399.79	356.53	343.15	542.82	469.87	531.13	534.16	572.49	523.36	484.92	525.66
ptc-miR164a	miR164	593.87	1364.86	629.12	992.03	674.13	500.64	858.28	1104.38	564.93	842.43	1526.62	817.97
ptc-miR164b	miR164	597.97	1372.6	637.03	996.16	679.57	503.34	862.6	1112.83	567.03	847.33	1531.2	822.96
ptc-miR164c	miR164	594.39	1365.3	629.03	992.15	674.42	500.47	858.41	1105.09	565.14	842.64	1527.54	818.5
ptc-miR164d	miR164	593.87	1364.86	629.12	992.03	674.13	500.64	858.28	1104.38	564.93	842.43	1526.62	817.97
ptc-miR164e	miR164	599.65	1380.2	639.75	999.67	683.29	504.36	866.03	1115.09	568.82	851.41	1536.4	825.73
ptc-miR164f	miR164	0.88	2.34	0.55	2	2.29	1.52	2.54	2.5	0.95	0.61	3.67	1.06
ptc-miR166a	miR166	57957.9	56372.4	56033	55900.1	58381.8	61839.7	55323.4	55826.3	61181	58173.9	57319.9	58770.3
ptc-miR166b	miR166	58193.4	56751.6	56402.3	56330	58804.8	61981.1	55822.4	56301.8	61392.1	58474.4	57446.2	59377.8
ptc-miR166c	miR166	57954.7	56364.4	56030.4	55888.8	58373.3	61833.3	55320.8	55818.4	61173.7	58166.3	57311.3	58768.4
ptc-miR166d	miR166	58237.1	56844.6	56467.5	56362.2	58850	62027.1	55892.3	56358.2	61397.3	58540	57509.8	59450
ptc-miR166e	miR166	58193.4	56751.6	56402.3	56330	58804.8	61981.1	55822.4	56301.8	61392.1	58474.4	57446.2	59377.8
ptc-miR166f	miR166	58236.5	56844.1	56467.2	56362	58849.2	62026.9	55892.7	56358.3	61396.9	58539.8	57509.8	59449.5
ptc-miR166g	miR166	82859.4	75557.7	80350.2	79226.3	77225.2	80395	75836.6	73570	76327.2	75364.9	74098.9	72203.1
ptc-miR166h	miR166	82859.4	75557.7	80350.2	79226.3	77225.2	80395	75836.6	73570	76327.2	75364.9	74098.9	72203.1
ptc-miR166i	miR166	58105.3	56572.5	56202.4	56029.7	58510.2	61998.7	55487.2	55989.1	61292.8	58344.3	57504.9	58926.2
ptc-miR166j	miR166	57957.9	56372.4	56033	55900.1	58381.8	61839.7	55323.4	55826.3	61181	58173.9	57319.9	58770.3
ptc-miR166k	miR166	57957.9	56372.4	56033	55900.1	58381.8	61839.7	55323.4	55826.3	61181	58173.9	57319.9	58770.3
ptc-miR166l	miR166	58105.3	56572.5	56202.4	56029.7	58510.2	61998.7	55487.2	55989.1	61292.8	58344.3	57504.9	58926.2
ptc-miR166m	miR166	82913	75663.2	80424.4	79277	77284.5	80455	75918.5	73636.5	76343.5	75444	74178.1	72285.1
ptc-miR166n	miR166	27341.6	23818.5	27974.3	27172.9	23960.8	20054.3	24104	21351.6	17234.5	19686.1	18460.4	18597.1
ptc-miR166o	miR166	27341.6	23818.5	27974.3	27172.9	23960.8	20054.3	24104	21351.6	17234.5	19686.1	18460.4	18597.1
ptc-miR166p	miR166	15.57	19.13	14.35	23.79	16.03	13.86	12.96	15.71	14.08	17.33	15.29	7.54
ptc-miR166q	miR166	27345.5	23824.9	27984.3	27176	23966.4	20058.6	24108.3	21355.5	17238.9	19693.8	18464.7	18603.6
ptc-miR167a	miR167	634.95	267.01	254.25	248.38	395.18	283.71	372.39	438.49	425.82	525.4	560.14	298.79
ptc-miR167b	miR167	653.95	290.24	268.6	255.02	398.71	293.18	385.74	450.63	423.72	538.04	609.36	308.56
ptc-miR167c	miR167	632.97	266.14	252.98	246	393.94	276.44	370.99	437.18	423.83	523.97	559.53	297.51
ptc-miR167d	miR167	653.95	290.24	268.6	255.02	398.71	293.18	385.74	450.63	423.72	538.04	609.36	308.56
ptc-miR167e	miR167	2605.34	1936.28	1736.04	1953.01	2233.39	2340.38	2139.02	2480.78	2096.44	2647.39	2992.39	2429.38
ptc-miR167f-5p	NA	883.65	391.17	322.92	315.24	539.48	433.18	482.71	611.63	600.54	791.46	912.97	403.09
ptc-miR167f-3p	NA	6.29	2.34	5.09	3.76	2.96	10.14	4.32	5.95	7.88	8.77	16.51	2.55
ptc-miR167g-5p	NA	883.94	391.75	322.83	314.73	539.09	432.84	481.69	611.75	600.12	791.87	912.36	403.3
ptc-miR167g-3p	NA	6.29	2.34	5.09	3.76	2.96	10.14	4.32	5.95	7.88	8.77	16.51	2.55
ptc-miR167h-5p	NA	3.07	1.17	1.36	4.01	3.72	2.37	3.05	2.62	2.52	3.26	3.06	3.19
ptc-miR167h-3p	NA	6.29	2.34	5.09	3.76	2.96	10.48	4.32	5.95	7.88	8.77	16.51	2.55
ptc-miR168a-5p	NA	281.66	621.67	316.65	283.56	399.1	553.9	528.59	550.7	401.34	520.71	925.82	526.62
ptc-miR168a-3p	NA	35.15	46.89	39.88	19.28	35.5	27.39	25.67	32.72	19.86	24.67	54.42	39.62
ptc-miR168b-5p	NA	281.66	621.67	316.65	283.56	399.1	553.9	528.59	550.7	401.34	520.71	925.82	526.62
ptc-miR168b-3p	NA	35.15	46.89	39.88	19.28	35.5	27.39	25.67	32.72	19.86	24.67	54.42	39.62
ptc-miR169ac	miR169_5	3.73	0	0.18	0.5	0.95	0.68	1.65	2.26	1.68	2.85	2.45	0.53
ptc-miR169ad	miR169_5	3.73	0	0.18	0.5	0.95	0.68	1.78	2.38	1.68	2.85	2.45	0.53
ptc-miR169ae	miR169_5	15.71	6.72	2.45	10.02	16.51	4.73	35.71	27.73	7.04	26.3	15.59	6.59
ptc-miR169af	miR169_5	15.71	6.72	2.45	10.02	16.51	4.73	35.71	27.73	7.04	26.3	15.59	6.59
ptc-miR169b-3p	NA	0	0	0.09	0	0.1	0	0	0.24	0	0	0	0.32
ptc-miR169h	miR169_2	0	0	0.09	0	0.1	0	0	0	0	0	0	0
ptc-miR169q	miR169_5	16.01	2.48	1.54	2.25	5.82	5.07	6.74	4.64	7.04	8.77	13.15	0.42
ptc-miR169s	miR169_2	0	0	0.09	0	0.1	0	0	0	0	0	0	0
ptc-miR169t	miR169_2	1.24	1.46	0.82	0.25	2.1	0.17	2.16	1.9	1.05	2.85	3.36	1.27
ptc-miR169u-5p	NA	31.13	4.24	3.82	4.76	15.36	9.13	13.22	11.9	15.65	13.46	30.27	1.06
ptc-miR169x	miR169_5	1.02	0	0.09	0.13	0.29	0.51	1.27	0.12	0.21	0.2	0.61	0
ptc-miR169z	miR169_2	0.73	0.29	0	0	0.67	0	0	0	0.11	0.2	0.92	0
ptc-miR171a-5p	NA	0	1.17	0.45	0.5	1.24	0.85	1.53	1.43	0.53	1.02	2.14	0.74
ptc-miR171a-3p	NA	0.51	1.02	0.64	0.13	0.57	0.34	0.64	0.48	0.32	0.61	0.31	0.32
ptc-miR171b	miR171_1	0.51	1.02	0.64	0.13	0.57	0.34	0.64	0.48	0.32	0.61	0.31	0.32
ptc-miR171c	miR171_1	0.37	2.34	0.82	0.25	1.62	0.17	1.02	0.83	0.84	0.2	0	0.11
ptc-miR171d	miR171_1	0.37	2.34	0.82	0.25	1.62	0.17	1.02	0.83	0.84	0.2	0	0.11
ptc-miR171e	miR171_1	1.46	3.51	1.18	2.13	4.87	0.51	1.27	2.26	0.74	2.04	3.06	4.04
ptc-miR171f	miR171_1	1.46	3.94	1.18	2.25	4.87	0.51	1.78	2.5	0.74	2.04	3.06	4.04
ptc-miR171g-5p	NA	0.15	0	0	0	0	0	0	0.36	0	0.61	0	0
ptc-miR171g-3p	NA	1.97	4.09	1.27	2.25	5.15	0.68	1.91	2.62	0.74	2.24	3.06	4.04
ptc-miR171h-3p	NA	1.97	4.09	1.27	2.25	5.15	0.68	1.91	2.62	0.74	2.24	3.06	4.04
ptc-miR171i	miR171_1	1.32	4.09	1	2.13	4.39	0.51	1.27	2.5	0.74	1.22	2.45	3.08
ptc-miR171j	miR171_2	0.07	0.15	0.09	0.13	0.29	0.34	0.25	0.36	0	0	0.92	0
ptc-miR171k	miR171_1	0	0.15	0	0	0	0	0	0	0.11	0	0	0
ptc-miR171l-5p	NA	27.77	22.93	10.08	38.18	22.14	29.93	16.27	29.63	24.37	25.28	52.9	31.65
ptc-miR171l-3p	NA	0.07	0.15	0.09	0.13	0.29	0.34	0.25	0.36	0	0	0.92	0
ptc-miR171m	miR171_2	0.07	0.15	0.09	0.13	0.29	0.34	0.25	0.36	0	0	0.92	0
ptc-miR172a	miR172	1.61	1.9	2.09	1.25	3.44	1.69	1.27	1.78	1.16	1.83	8.56	2.44
ptc-miR172b-5p	NA	0	0	0.18	0.13	0	0	0	0	0.11	0	0.31	0
ptc-miR172b-3p	NA	1.61	1.9	2.09	1.13	3.53	1.69	1.27	1.78	1.16	1.83	8.56	2.44
ptc-miR172c	miR172	1.61	1.9	2.09	1.25	3.44	1.69	1.27	1.78	1.16	1.83	8.56	2.44
ptc-miR172d	miR172	0	1.17	0.27	0	0.19	0	0	0	0.11	0	0.31	0
ptc-miR172e	miR172	0	1.17	0.27	0	0.19	0	0	0	0.11	0	0.31	0
ptc-miR172f	miR172	1.61	1.9	2.09	1.13	3.53	1.69	1.27	1.78	1.16	1.83	8.56	2.44
ptc-miR172g-5p	NA	0	0	0.18	0.13	0	0	0	0	0.11	0	0.31	0
ptc-miR172g-3p	NA	0	2.04	0	0.13	1.24	0	0	0	0.21	0	0.31	0
ptc-miR172h-5p	NA	0	0.15	0.27	0	0	0	0	0.36	0.21	0	0	0
ptc-miR172h-3p	NA	0	2.04	0	0.13	1.24	0	0	0	0.21	0	0.31	0
ptc-miR2111a	NA	0.07	1.46	0	0.63	0.48	0.17	1.4	0.24	0.32	0.2	0.31	1.38
ptc-miR2111b	NA	0.07	1.46	0	0.63	0.48	0.17	1.4	0.24	0.32	0.2	0.31	1.38
ptc-miR319a	miR159	26.89	281.91	38.88	43.57	124.82	14.03	96.08	37.6	178.29	24.26	48	17.95
ptc-miR319b	miR159	20.39	212.24	29.7	34.68	98.68	12	77.78	30.94	131.96	19.37	33.63	10.3
ptc-miR319c	miR159	27.11	282.5	38.97	43.57	125.3	14.03	96.72	37.6	179.03	24.26	47.7	17.95
ptc-miR319d	miR159	27.11	282.5	38.97	43.57	125.3	14.03	96.72	37.6	179.03	24.26	47.7	17.95
ptc-miR319e	miR159	2.92	12.56	3.63	5.13	6.3	1.52	5.97	6.54	10.4	3.87	8.87	2.66
ptc-miR319f	miR159	26.09	185.51	44.96	49.83	76.06	19.27	67.74	47.48	88.04	38.74	57.48	38.45
ptc-miR319g	miR159	26.09	185.51	44.96	49.83	76.06	19.27	67.74	47.48	88.04	38.74	57.48	38.45
ptc-miR319h	miR159	2.92	12.56	3.63	5.13	6.3	1.52	5.97	6.54	10.4	3.87	8.87	2.66
ptc-miR319i	miR319	1.9	1.9	2.63	1.38	1.24	1.86	2.16	0.59	1.26	1.63	3.06	0.42
ptc-miR3627a	NA	4.09	7.74	9.27	0.25	3.82	0.17	0.89	4.64	2.1	4.08	8.56	1.27
ptc-miR3627b	NA	0.51	0	0.09	0.13	0.1	0.17	0	0.36	0.11	0.2	1.53	0
ptc-miR390a	miR390	13.67	74.06	36.7	54.96	79.21	5.92	66.73	45.1	21.85	22.43	11.92	82.74
ptc-miR390b	miR390	13.67	71.87	36.61	54.71	78.83	5.92	66.09	44.86	21.12	22.02	11.31	82.85
ptc-miR390c	miR390	13.67	74.06	36.7	54.96	79.21	5.92	66.73	45.1	21.85	22.43	11.92	82.74
ptc-miR390d-5p	NA	13.67	71.87	36.61	54.71	78.83	5.92	66.09	44.86	21.12	22.02	11.31	82.85
ptc-miR390d-3p	NA	0.73	2.19	0.91	0.63	0.29	1.18	1.53	0.59	0.63	0.2	0.61	1.91
ptc-miR393a-5p	NA	5.99	6.72	4.09	2.25	6.87	5.75	3.69	4.88	8.62	9.99	18.96	2.34
ptc-miR393a-3p	NA	0.22	1.31	0.27	0.13	1.43	0.17	0.38	0	0.21	0.2	1.22	1.91
ptc-miR393b-5p	NA	5.99	6.72	4.09	2.25	6.87	5.75	3.69	4.88	8.62	9.99	18.96	2.34
ptc-miR393b-3p	NA	0.22	1.31	0.27	0.13	1.43	0.17	0.38	0	0.21	0.2	1.22	1.91
ptc-miR393c	miR393	18.86	12.71	7.9	4.13	14.22	18.09	7.63	9.64	15.65	25.08	32.41	5.2
ptc-miR394a-5p	NA	21.63	91	43.42	61.22	71.19	9.98	46.26	49.26	33.62	30.38	27.52	58.53
ptc-miR394b-5p	NA	21.41	91.15	43.69	61.09	70.72	9.3	45.12	49.5	34.15	30.38	26.91	58.42
ptc-miR395a	NA	0	0	0.09	0	0	0	0.38	0.36	0	0.41	0	0
ptc-miR395b	miR395	2.92	10.66	5.54	11.77	5.44	17.42	789.27	432.07	11.14	386.97	6.12	463.53
ptc-miR395c	miR395	2.92	10.66	5.63	11.77	5.44	17.42	792.95	433.49	11.14	388.8	6.12	465.23
ptc-miR395d	miR395	2.92	10.66	5.63	11.77	5.44	17.42	792.95	433.49	11.14	388.8	6.12	465.23
ptc-miR395e	miR395	2.41	10.22	5.54	11.52	5.34	16.57	789.27	430.99	9.46	380.03	6.12	465.97
ptc-miR395f	miR395	2.41	10.22	5.54	11.52	5.34	16.57	789.27	430.99	9.46	380.03	6.12	465.97
ptc-miR395g	miR395	2.92	10.66	5.63	11.77	5.44	17.42	792.95	433.49	11.14	388.8	6.12	465.23
ptc-miR395h	miR395	2.92	10.66	5.63	11.77	5.44	17.42	792.95	433.49	11.14	388.8	6.12	465.23
ptc-miR395i	miR395	2.92	10.66	5.63	11.77	5.44	17.42	792.95	433.49	11.14	388.8	6.12	465.23
ptc-miR395j	miR395	2.92	10.66	5.63	11.77	5.44	17.42	792.95	433.49	11.14	388.8	6.12	465.23
ptc-miR395k	miR395	2.41	10.22	5.54	11.52	5.34	16.57	789.27	430.99	9.46	380.03	6.12	465.97
ptc-miR396a	miR396	1227.29	1133.64	767.19	831.28	827.39	693.22	855.74	1085.7	1135.53	1077.92	1925.01	760.62
ptc-miR396b	miR396	1227.29	1133.64	767.19	831.28	827.39	693.22	855.74	1085.7	1135.53	1077.92	1925.01	760.62
ptc-miR396c	miR396	2135.78	2606.73	1915.44	2228.31	2431.41	1652.57	2694.43	2905.34	2166.1	2192.53	2793.96	3152.61
ptc-miR396d	miR396	2135.86	2607.76	1915.62	2228.43	2432.18	1652.91	2695.19	2905.7	2166.83	2192.74	2795.18	3152.61
ptc-miR396e-5p	NA	2144.11	2622.95	1921.16	2237.32	2440.19	1662.54	2709.56	2919.03	2178.29	2208.43	2811.69	3168.11
ptc-miR396e-3p	NA	214.65	468.15	399.95	402.75	385.83	175.5	400.61	380.9	227.25	359.44	374.55	473.09
ptc-miR396f	NA	29.16	28.19	20.89	18.9	27.29	20.8	22.75	23.08	14.18	29.97	65.13	29.63
ptc-miR396g-5p	NA	73.89	91.29	71.76	59.72	86.94	54.1	70.67	74.49	47.49	77.07	141.26	103.14
ptc-miR396g-3p	NA	9.94	12.56	12.44	11.52	14.03	5.24	6.23	12.61	8.19	14.88	22.01	12.75
ptc-miR397a	miR397	3.87	20.01	13.63	16.65	8.68	0.85	10.68	23.32	7.14	3.67	8.87	29
ptc-miR397c	NA	0.15	0	0	0	0	0	0	0	0	0.61	0	0
ptc-miR398a	miR398	66.94	43.97	31.79	38.68	38.75	61.04	46.26	101.26	18.81	25.28	23.54	207.76
ptc-miR398b	miR398	2243.95	6958.69	8532.31	9148.22	5378.35	2655.71	8896.96	12372.9	6131.73	7049.78	4827.21	10813.9
ptc-miR398c-5p	NA	41.44	50.98	222.64	118.18	51.25	6.42	65.07	90.08	17.44	40.37	37.3	108.02
ptc-miR398c-3p	NA	2243.95	6958.69	8532.31	9148.22	5378.35	2655.71	8896.96	12372.9	6131.73	7049.78	4827.21	10813.9
ptc-miR399e	NA	0	0	0.09	0	0	0.34	0.13	0.12	0.42	0	0	0
ptc-miR399f	miR399	4.53	3.65	7.54	7.76	18.04	6.09	8.26	7.97	5.36	6.12	3.36	8.82
ptc-miR399g	miR399	4.53	3.65	7.54	7.76	18.04	5.92	8.26	7.97	5.15	6.12	3.36	8.82
ptc-miR403a	miR403	47.87	52.73	57.59	35.3	54.21	52.41	63.68	66.99	59.47	60.76	105.79	64.05
ptc-miR403b	miR403	47.36	50.98	57.86	34.93	53.54	52.25	63.04	66.99	59.26	60.14	104.26	63.41
ptc-miR403c-5p	NA	368.7	309.52	257.61	195.93	323.9	1123.86	455.38	457.77	616.2	552.92	569	223.9
ptc-miR403c-3p	NA	47.14	50.98	57.59	34.93	53.25	52.08	62.79	66.99	59.05	59.74	103.96	63.52
ptc-miR403d	miR403	47.87	52.73	57.59	35.3	54.21	52.41	63.68	66.99	59.47	60.76	105.79	64.05
ptc-miR408-5p	NA	99.9	338.59	474.98	267.54	117	26.38	121.63	228.82	106.32	131.5	227.48	185.77
ptc-miR408-3p	NA	6254.75	21215.8	23887.6	27094.9	10864.1	4969.37	20235.7	30219.1	19803.9	16403	13251	19664.8
ptc-miR472a	NA	9229.53	10873.6	7761.03	8402.57	8288.74	11323.3	12761.2	10869.3	9652.94	15153.2	14961.7	8627.31
ptc-miR472b	NA	2347.94	3185.02	1934.51	2583.35	2350.77	2151.85	3454.97	3300.28	2833.57	3530.6	3988.84	2635.76
ptc-miR474a	miR474	0.07	0.73	0.27	0.38	0.48	0	0	1.07	0.11	0	0	0.42
ptc-miR474b	miR474	1.1	0.58	1.09	2	1.24	1.01	0.76	0.95	1.05	1.63	0.31	0.96
ptc-miR474c	NA	0.22	2.19	1	1	2.19	0.51	2.54	1.07	0.74	1.63	0.31	1.81
ptc-miR475a-5p	NA	19	21.62	15.99	10.64	23.19	14.2	24.91	21.06	14.39	13.46	36.38	25.28
ptc-miR475a-3p	NA	135.72	85.6	79.3	73.11	96.29	62.9	66.34	77.11	77.54	103.16	177.95	73.61
ptc-miR475b-5p	NA	19	21.62	15.99	10.64	23.19	14.2	24.91	21.06	14.39	13.46	36.38	25.28
ptc-miR475b-3p	NA	136.08	86.18	79.66	73.24	96.67	62.9	66.34	77.11	77.96	103.57	178.86	73.93
ptc-miR475c	miR475	0.15	0	0.27	0	0.19	0.68	0	0.12	0	0.41	0	0
ptc-miR475d-5p	NA	19	21.62	15.99	10.64	23.19	14.2	24.91	21.06	14.39	13.46	36.38	25.28
ptc-miR476a	miR476	4.9	4.38	2.36	3	3.05	3.55	4.19	3.69	2.42	4.28	10.09	2.97
ptc-miR477a-5p	NA	2.12	4.24	0.91	1.88	5.06	1.52	5.21	4.76	1.89	4.69	9.48	6.8
ptc-miR477a-3p	NA	0.07	0.29	0	0	0.57	0	0.89	0.12	0.21	0	0	0.74
ptc-miR477b	miR477	2.12	4.24	0.91	1.88	5.06	1.52	5.21	4.76	1.89	4.69	9.48	6.8
ptc-miR477c	miR477	0.51	1.02	0.82	0.88	0.29	0.17	1.14	0.71	0.21	1.43	2.14	0.53
ptc-miR477d-5p	NA	0.66	2.04	0.27	1.88	2.86	0.17	1.53	2.38	0.63	0.61	3.67	0.11
ptc-miR477e-5p	NA	48.16	31.84	6.27	12.39	20.61	90.63	41.18	43.91	101.28	131.5	261.72	19.01
ptc-miR477e-3p	NA	117.37	16.65	10.9	16.02	49.43	406.29	157.47	133.51	233.03	285.84	206.08	75.94
ptc-miR478a	miR478	0	0.44	0.27	0	0.38	0.34	0.25	0.24	0.32	0.2	0	0.11
ptc-miR478b	miR478	0	0.44	0.27	0	0.38	0.34	0.25	0.24	0.32	0.2	0	0.11
ptc-miR478c	NA	0	0.44	0.27	0	0.38	0.34	0.25	0.24	0.32	0.2	0	0.11
ptc-miR478e	NA	0	0	0.09	0	0	0	0.13	0	0	0.2	0	0
ptc-miR478h	miR478	0.15	0	0.09	0	0.29	0.34	0	0	0.11	0.61	0	0.11
ptc-miR478i	miR478	0.15	0	0.09	0	0.29	0.34	0	0	0.11	0.61	0	0.11
ptc-miR478j	miR478	0.15	0	0.09	0	0.29	0.34	0	0	0.11	0.61	0	0.11
ptc-miR478k	miR478	0.15	0	0.09	0	0.29	0.34	0	0	0.11	0.61	0	0.11
ptc-miR478l	miR478	0.15	0	0.09	0	0.29	0.34	0	0	0.11	0.61	0	0.11
ptc-miR478m	miR478	0.15	0	0.09	0	0.29	0.34	0	0	0.11	0.61	0	0.11
ptc-miR478n	miR478	0.15	0	0.09	0	0.29	0.34	0	0	0.11	0.61	0	0.11
ptc-miR478o	miR478	0.15	0	0.09	0	0.29	0.34	0	0	0.11	0.61	0	0.11
ptc-miR478p	miR478	0.07	0	0.09	0	0	0	0.38	0.59	0.21	0.82	0.31	0.64
ptc-miR478q	miR478	0.15	0	0.09	0	0.29	0.34	0	0	0.11	0.61	0	0.11
ptc-miR478r	miR478	0.15	0	0.09	0	0.29	0.34	0	0	0.11	0.61	0	0.11
ptc-miR478s	miR478	0.15	0	0.09	0	0.29	0.34	0	0	0.11	0.61	0	0.11
ptc-miR481a	NA	0	0	0.45	0.5	0.1	0	0.13	0	0.11	0.41	1.22	0
ptc-miR481b	NA	0	0	0.45	0.5	0.1	0	0.13	0	0.11	0.41	1.22	0
ptc-miR481c	NA	0	0	0.45	0.5	0.1	0	0.13	0	0.11	0.41	1.22	0.11
ptc-miR481d	NA	1.02	2.04	0.82	1.63	3.05	1.35	1.02	2.62	1.16	2.85	1.83	2.44
ptc-miR482a.2	NA	6940.93	13249.9	7765.85	9284.55	8041.28	8128.93	11184.4	9348.01	7116.18	12727.5	13038.8	9778.27
ptc-miR482a.1	NA	31.21	72.6	37.42	32.68	30.44	43.96	35.21	36.41	37.93	61.37	83.78	30.17
ptc-miR482b-5p	NA	6.14	4.09	6.9	3	3.05	11.84	4.96	8.45	10.09	9.17	19.57	4.46
ptc-miR482b-3p	NA	40.27	33.3	19.98	14.65	31.21	35.84	35.08	33.32	48.64	57.29	104.87	20.07
ptc-miR482c-5p	NA	58.25	56.82	61.4	27.29	43.71	139.66	55.67	67.11	36.67	98.07	101.51	42.81
ptc-miR482c-3p	NA	1212.08	1214.85	763.01	368.07	802.49	1102.56	692.8	881.15	795.86	1544.19	3298.45	464.48
ptc-miR482d-5p	NA	3	2.34	1.27	1.5	1.72	2.37	1.78	1.19	2.1	2.24	4.28	3.19
ptc-miR482d-3p	NA	1931	1631.44	1114.64	1041.1	1127.91	3785.65	2204.99	2346.67	3174.4	4640.73	5174.54	739.8
ptc-miR530a	miR530	18.2	7.16	3.72	8.14	5.54	19.27	5.85	5.95	23.32	10.4	33.02	1.91
ptc-miR530b	miR530	4.6	0.15	0.45	1	0	4.9	0.38	1.43	2.42	2.04	3.97	0
ptc-miR536	NA	13.67	17.38	11.81	22.66	8.78	59.01	78.67	67.71	67.45	51.58	31.8	69.15
ptc-miR6421-5p	NA	1.61	0.58	1.54	0.13	0.67	1.86	1.65	0.24	0.42	0.82	4.89	0.32
ptc-miR6421-3p	NA	218.01	165.79	169.5	155.11	268.64	282.36	256.48	259.17	243.85	324.17	353.14	261.61
ptc-miR6425a-5p	NA	0.58	1.02	0.55	0.75	2	0	2.16	0.95	0.32	0.82	0.31	4.46
ptc-miR6425a-3p	NA	0.07	2.78	0.73	0.5	0.76	0.34	0.38	1.31	0.32	0.2	0	1.38
ptc-miR6425b-5p	NA	0.58	1.02	0.55	0.75	2	0	2.16	0.95	0.32	0.82	0.31	4.46
ptc-miR6425b-3p	NA	0.07	2.78	0.73	0.5	0.76	0.34	0.38	1.31	0.32	0.2	0	1.38
ptc-miR6425c-5p	NA	0.58	1.02	0.55	0.75	2	0	2.16	0.95	0.32	0.82	0.31	4.46
ptc-miR6425c-3p	NA	0.07	2.78	0.73	0.5	0.76	0.34	0.38	1.31	0.32	0.2	0	1.38
ptc-miR6425d-5p	NA	0.58	1.02	0.55	0.75	2	0	2.16	0.95	0.32	0.82	0.31	4.46
ptc-miR6425d-3p	NA	0.07	2.78	0.73	0.5	0.76	0.34	0.38	1.31	0.32	0.2	0	1.38
ptc-miR6425e	miR6425	0.58	1.02	0.55	0.5	1.62	0	2.03	0.95	0.32	0.82	0.31	3.61
ptc-miR6427-5p	NA	5.63	11.1	5.09	4.76	8.68	11.16	9.15	10.59	9.98	14.68	28.13	12.75
ptc-miR6427-3p	NA	30.55	22.79	32.34	24.29	22.71	31.96	23.64	27.96	19.12	38.13	64.82	26.98
ptc-miR6430	NA	0.15	0	0.09	0.5	0	0.51	0	0.24	0.42	0	0	0.11
ptc-miR6431	NA	0.44	0	0	0	0	0	0	0	0	0	0	0
ptc-miR6432	NA	0	0	0.18	0.13	0	0	0	0.24	0	0.2	0.92	0
ptc-miR6434	NA	0.22	0	0.18	0	0.1	0	0	0	0	0	0	0
ptc-miR6437a	NA	1.24	1.46	1.27	1.75	1.62	2.03	2.67	1.19	0.74	1.63	0.61	2.02
ptc-miR6437b	NA	1.24	1.46	1.27	1.75	1.62	2.03	2.67	1.19	0.74	1.63	0.61	2.02
ptc-miR6438a	miR6438	0.15	0.29	0.09	0	0.19	0.17	0.25	0	0	0	0.31	0
ptc-miR6438b	miR6438	0.15	0.29	0.09	0	0.19	0.17	0.25	0	0	0	0.31	0
ptc-miR6442	NA	0.15	0	0	0.13	0.1	0.17	0.25	0	0	0.41	0	0.11
ptc-miR6443	NA	0	0.29	0	0	0.1	0.17	0.25	0	0	0	0	0.42
ptc-miR6445a	miR6445	46.55	48.2	33.06	24.66	40.46	59.68	45.63	44.38	40.97	65.45	111.91	42.81
ptc-miR6445b	miR6445	46.55	48.2	33.06	24.66	40.46	59.68	45.63	44.38	40.97	65.45	111.91	42.81
ptc-miR6446	NA	1.68	3.94	2.27	2.13	3.91	1.69	3.18	3.09	1.89	2.65	2.75	2.34
ptc-miR6447	NA	0.22	0.58	0	0	0.29	0.17	0	0	0.74	0	0.31	0
ptc-miR6454	NA	0.15	0	0	0	0	0	0	0	0.11	0	0	0
ptc-miR6457a	NA	0.15	0	0	0	0.38	0.17	0.51	0.12	0.21	0	0.31	0.11
ptc-miR6457b	NA	73.23	42.8	65.95	60.22	51.34	113.96	83.25	79.01	74.07	44.24	37	51.62
ptc-miR6459a-5p	NA	3.51	2.04	1.45	0.75	2.77	3.21	2.67	2.5	1.68	4.69	8.26	1.59
ptc-miR6459a-3p	NA	222.83	153.96	132.44	93.27	231.04	217.1	162.81	192.53	147.72	266.47	433.56	152.21
ptc-miR6459b	miR6459	2.56	1.02	0.82	0.5	2.86	2.54	1.02	2.62	1.37	2.65	0.92	0.64
ptc-miR6460	NA	0	0.15	0	0	0.1	0.17	0	0.12	0	0.2	0.31	0
ptc-miR6462a	miR6462	2.48	7.3	6.99	2.75	2.77	1.69	4.45	3.33	2.21	4.08	9.17	3.72
ptc-miR6462b	miR6462	10.38	20.89	20.44	5.26	16.03	13.02	12.07	14.28	6.83	22.63	19.26	12.11
ptc-miR6462c-5p	NA	0.22	0.73	2.73	0	1.15	0.17	0.38	0.71	0.11	0.2	1.83	0.32
ptc-miR6462c-3p	NA	10.38	20.89	20.44	5.26	16.03	13.02	12.07	14.28	6.83	22.63	19.26	12.11
ptc-miR6462d	miR6462	10.38	20.89	20.44	5.26	16.03	13.02	12.07	14.28	6.83	22.63	19.26	12.11
ptc-miR6462e	miR6462	8.19	16.51	15.99	3.88	14.51	12.68	9.02	11.54	5.46	18.35	12.23	9.56
ptc-miR6462f	miR6462	8.19	16.51	15.99	3.88	14.51	12.68	9.02	11.54	5.46	18.35	12.23	9.56
ptc-miR6463	NA	0.37	0	0	0	0	0	0	0.24	0	0.2	0	0
ptc-miR6465	NA	0.51	1.46	0.36	0.5	1.05	1.69	1.27	1.19	0.74	1.83	1.83	0.96
ptc-miR6466-5p	NA	0.22	0	0.09	0.25	0.29	0	0.13	0	0	0	0	0.11
ptc-miR6468-3p	NA	0.07	0.15	0.18	0.13	0.1	0.17	0	0.12	0.11	0	0.31	0
ptc-miR6471	NA	3.43	2.48	2.18	1.38	2.86	3.21	3.18	2.62	4.73	5.1	6.73	1.7
ptc-miR6476a	NA	0.29	1.31	0.45	1.88	0.95	5.41	0.89	1.31	1.37	1.43	5.81	0.11
ptc-miR6476b	NA	0.29	1.31	0.45	1.88	0.95	5.41	0.89	1.31	1.37	1.43	5.81	0.11
ptc-miR6476c	NA	0.29	1.31	0.45	1.88	0.95	5.41	0.89	1.31	1.37	1.43	5.81	0.11
ptc-miR6477	NA	0.37	0	0.45	0	0.29	0.68	0.13	0.71	0	0.82	0.61	0
ptc-miR6478	NA	41.73	27.17	34.06	17.65	34.74	57.32	40.42	32.49	18.39	43.43	45.25	29.21
ptc-miR7817a	NA	1.46	0.88	1.36	0.5	1.15	1.69	1.14	0.95	1.37	1.63	1.22	1.59
ptc-miR7821	NA	0.44	0.15	0.73	0.75	0.1	0.34	0.13	0.59	0	0.61	0.31	0.21
ptc-miR7823	NA	0.15	0	0	0	0	0	0	0.24	0	0	0.31	0
ptc-miR7827	NA	0.95	0.58	0.36	0.38	0.48	0.34	1.14	0.36	0.21	1.22	1.83	0.42
ptc-miR7831	NA	0.22	0.73	0.18	0	0.19	0.17	0	0	0	0.41	1.53	0.21
ptc-miR7833	NA	0	0.44	0	0	0	0	0	0.12	0	0	0	0
ptc-miR7835	NA	0.22	0	0.18	0	0.1	0.17	0	0.48	0.21	0.2	0.31	0.11
ptc-miR7836	NA	0.22	0.15	0.27	0.25	0.19	0.34	0.13	0.12	0.63	0.82	0.31	0.42
ptc-miR7837	NA	0.22	0.15	0.27	0.25	0.19	0.34	0.13	0.12	0.63	0.82	0.31	0.42
ptc-miR7839	NA	0	0.15	0	0	0	0	0.13	0	0	0	0	0
ptc-miR7841	NA	0	0	0.18	0.13	0	0	0	0	0	0	0	0
ptc-miR827	NA	0.37	0.88	1	0	1.34	2.71	1.27	1.55	2.73	1.83	4.28	1.7
ptc-miR156l	NA	0.07	0	0	0.13	0.1	0	0	0	0	0	0	0
ptc-miR159c	miR159	0.15	0.44	0.18	0.38	0.76	0.17	0.64	0.48	0.53	0.2	0.61	0.42
ptc-miR169aa	miR169_2	0	0	0	0	0.1	0	0	0	0.42	0	0	0
ptc-miR169d	miR169_2	0	0	0	0	0.1	0	0	0	0	0	0	0
ptc-miR169e	miR169_2	0	0	0	0	0.1	0	0	0	0	0	0	0
ptc-miR169f	miR169_2	0	0	0	0	0.1	0	0	0	0	0	0	0
ptc-miR169g	miR169_2	0	0	0	0	0.1	0	0	0	0	0	0	0
ptc-miR169n-5p	NA	0	0	0	0.13	0.38	0	0	0	0	0	0.31	0
ptc-miR169n-3p	NA	0.07	0	0	0	0.1	0	0.13	0	0	0	0	0
ptc-miR169p	miR169_2	0	0	0	0	0.1	0	0	0	0	0	0	0
ptc-miR169u-3p	NA	0.07	0	0	0.13	0	0	0	0	0	0	0	0
ptc-miR169v	miR169_5	0.07	0	0	0	0.1	0	0.13	0	0	0.41	0	0
ptc-miR169y	NA	0.07	0	0	0.13	0	0	0	0	0.11	0.2	0	0
ptc-miR397b	miR397	0	0	0.09	0.38	0	0	0	0.48	0.32	0	0.31	0.53
ptc-miR399b	miR399	0	0	0	0	0	0.85	0	0.24	0	0.41	0	0
ptc-miR399i	NA	0.15	0	0	0	0.57	2.03	0.51	0.12	0.63	0.41	0	0
ptc-miR475d-3p	NA	0.07	0	0	0	0.1	0	0.13	0.59	0.32	0.61	0	0
ptc-miR6439b	NA	0	0	0	0.13	0	0	0	0	0	0	0	0.53
ptc-miR6448	NA	0	0	0	0.13	0	0	0	0	0	0	0	0
ptc-miR6450a	miR6450	0	0	0	0.25	0.1	0	0	0	0	0	0.92	0.11
ptc-miR6452	NA	0	0	0	0.13	0	0	0	0	0.11	0	0	0
ptc-miR6466-3p	NA	0	0	0	0	0.1	0	0	0	0	0	0	0
ptc-miR6470	NA	0	0	0	0	0.1	0.51	0	0.95	0	0.2	0	0
ptc-miR6474	NA	0	0	0	0.25	0.29	0	0.13	0.36	0.84	0.41	0	0.32
ptc-miR7812	NA	0.07	0	0	0	0.19	0	0	0	0	1.02	0.31	0
ptc-miR7828	NA	0	0	0	0	0.29	0.34	0	0	0	0	0	0
ptc-miR7829	NA	0.07	0	0	0	0	0.17	0	0	0.11	0	0	0
ptc-miR1449	NA	0	0	0	0	0	0	0	0.24	0	0	0	0
ptc-miR169r	miR169_5	0.07	0	0	0	0	0	0	0	0.11	0	0	0
ptc-miR169w	miR169_5	0.07	0	0	0	0	0	0.13	0	0	0.41	0	0
ptc-miR394a-3p	NA	0	0	0	0	0	0	0.38	0	0.21	0	0	0
ptc-miR394b-3p	NA	0	0	0	0	0	0	0.38	0	0.21	0	0	0
ptc-miR399d	miR399	0	0	0	0	0	0	0.13	0	0	0	0	0
ptc-miR477f	miR473	0	0	0	0	0	0	0	0.24	0	0	0	0
ptc-miR6436	NA	0	0	0	0	0	0	0.13	0	0	0	0	0
ptc-miR6468-5p	NA	0	0	0	0	0	0	0.13	0	0	0	3.06	0
ptc-miR6469	NA	0	0	0	0	0	0	0	0	0.21	0	0	0
ptc-miR6472	NA	0	0	0	0	0	0	0.38	0.12	0	0	0	0
ptc-miR6473	NA	0.07	0	0	0	0	0	0.25	0	0	0	0	0
ptc-miR7818	NA	0	0	0	0	0	0	0.13	0	0	0	0	0
ptc-miR7820	NA	0	0	0	0	0	0	0	0	0.11	0	0	0
ptc-miR7826	NA	0	0	0	0	0	0	0	0	0.11	0	0	0
ptc-miR7838	NA	0	0	0	0	0	0	0	0	0.11	0	0	0
ptc-miR169ab	miR169_5	0	0	0	0	0	0	0	0	0	0.2	0	0
ptc-miR172i	NA	0	0	0	0	0.1	0	0	0	0	0	0.31	0.11
ptc-miR6450b	miR6450	0	0	0	0	0	0	0	0	0	0	0	0.11
ptc-miR6464	NA	0	0	0	0	0	0	0	0	0	0	0.31	0
ptc-miR7819	NA	0	0	0	0	0	0	0	0	0	0	0	0.11

## Sheet: Table S5
Table S5. Sequences (mature and precursor) and expression levels (TPM) of the novel miRNAs predicted from the 12 small RNA libraries.
ID	chr	strand	m_start	m_end	p_start	p_end	mseq	pseq	famliy_name	CK1	CK2	CK3	T11	T12	T13	T41	T42	T43	TR1	TR2	TR3
novel0001	LG01	+	16944470	16944494	16944470	16944529	AACUUCAGGACUCGUGGAAUUAGU	AACUUCAGGACUCGUGGAAUUAGUUUAGGUACACACAAGCUGAUCCAGACACUCACGUU	NA	87.92	118.32	140.43	154.61	178.84	92.15	160.39	160.76	77.33	132.93	78.58	227.52
novel0002	LG01	+	21890830	21890854	21890830	21890894	GGUUUGGUCCUGAUUGUUUGGAGG	GGUUUGGUCCUGAUUGUUUGGAGGAUCUAACCUAAGAAACAAAAUGGGCCAAAAUAUCUUUGGG	NA	0	0	0.09	0.38	0.1	0	0.38	0.12	0.11	0.41	0	0.64
novel0003	LG01	+	34436512	34436536	34436512	34436591	AACAUCAUGUUGGGCCAGGACGUG	AACAUCAUGUUGGGCCAGGACGUGCCAGCGCCCAACUUCAAGUUGGGCCAUGACACGUCCAUGCCCAAUCCAAUGUUGG	NA	1.17	1.17	1.45	3.88	2	0.51	1.65	1.67	0.53	2.24	0.61	2.34
novel0004	LG01	+	34600548	34600572	34600548	34600614	AUAAAAUGGCCUGGCUCGCACACC	AUAAAAUGGCCUGGCUCGCACACCAGCCCAUGAAAAAAACCAGGCUUGCGAGCGAGGCCUUUAUUU	NA	0	0.44	0.36	1.13	0.1	1.18	0.89	0.59	0.11	0.61	0.31	0.32
novel0005	LG01	+	35494991	35495015	35494991	35495050	GUCACGCGGAUGUCUCAUAACACG	GUCACGCGGAUGUCUCAUAACACGCUUCUAUGGUGAUGUUAUGACUCGUCUUGUUAUGC	NA	0.15	0	0.27	0	0	0.34	0.13	0	0	0	0	0.74
novel0006	LG01	+	35495240	35495264	35495240	35495299	GUCACGCGGAUGUCUCAUAACACG	GUCACGCGGAUGUCUCAUAACACGCUUCUAUGGUGAUGUUAUGACUCGUCUUGUUAUGC	NA	0.15	0	0.27	0	0	0.34	0.13	0	0	0	0	0.74
novel0007	LG01	+	41708507	41708531	41708507	41708565	AGGCUAUUGGGUGCUCUUGGGUCC	AGGCUAUUGGGUGCUCUUGGGUCCGGUGUUAGGGCCCAAGUCUAAUAGGUCCUACGUU	NA	0.15	0.73	0.64	0.88	0.29	0	2.03	1.55	0.21	0	1.22	0.32
novel0008	LG01	+	43421301	43421325	43421301	43421361	AGGGCCUAGGAUCUGCAGAACCGC	AGGGCCUAGGAUCUGCAGAACCGCGCGUUGGGUUCUGUGUUAGGACUCAAGGUUUUUGGG	NA	0.15	0	0.09	0.5	0.57	0.68	0.76	0.59	0	0	0.31	0.32
novel0009	LG01	+	43820465	43820483	43820465	43820525	GAAACUGAUGAAUAAAGC	GAAACUGAUGAAUAAAGCAGGUACUUAUGAUAGCUUGUCAUAUCUAGAUGUUCUCCUGGU	NA	0.51	11.98	0	5.01	0.1	0	0	0.24	1.37	0	11.31	0
novel0010	LG01	+	46221090	46221114	46221090	46221159	AUAAUUCCGUCGCCAUUUCUGUCG	AUAAUUCCGUCGCCAUUUCUGUCGGUAAUAAAAAAAACAAUACCGACAGAAAUGCCGACGGCAUUACAG	NA	0.44	0.15	0.64	0.13	0.19	0.51	1.14	0.48	0.21	0	0	0.11
novel0011	LG01	+	47486516	47486540	47486516	47486574	UUUGCCCCUGCAAGGACACCUGGC	UUUGCCCCUGCAAGGACACCUGGCGCUUGGGUUGCCCAGUCCUUGCGCGGGGCAGACC	NA	1.02	1.61	3.82	4.76	2.1	2.2	1.91	1.78	0.84	0.82	0.31	2.12
novel0012	LG01	+	55124039	55124063	55124039	55124125	AUCUCAUGGGCCCUAAAGUUAACG	AUCUCAUGGGCCCUAAAGUUAACGACAAUAUAAGCCUCCAAGAACCUUGAGAUUUGUGAUACUCGAACUGUUAACCUGUAGGGAGC	NA	16.08	25.27	18.35	24.79	26.91	17.25	31.39	22.01	13.03	19.16	18.04	28.04
novel0013	LG01	-	1856861	1856885	1856861	1856916	AAGACGUACUCCGGAUAUUAAAUU	UUUUAAUAUCUAGGGUUAUGAUCUUAUACGUAAGACGUACUCCGGAUAUUAAAUU	NA	0.07	0.29	1	0.75	1.15	0.17	0.25	0.36	0.32	0.41	0	0.42
novel0014	LG01	-	6852871	6852895	6852814	6852895	CACACGUGGGUCUGGUGAGCUGCC	CACACGUGGGUCUGGUGAGCUGCCAGACUCACCAUCUUCCAAUGUCUAUGAGUCUGACAAUCUACCAGAUUCACCAAUGCU	NA	0.8	2.78	2.73	3.76	3.24	4.4	2.67	2.62	1.16	1.63	1.53	2.66
novel0015	LG01	-	6852871	6852895	6852871	6852945	CACACGUGGGUCUGGUGAGCUGCC	UGAGCUGCUAAACCCACCAUCUCUAAGCUUAGCCAAGCGCUGAGUCCAGACACACGUGGGUCUGGUGAGCUGCC	NA	1.02	2.78	2.73	4.13	3.82	4.4	3.18	2.74	1.47	1.43	1.53	3.29
novel0016	LG01	-	7802456	7802478	7802456	7802511	UUCGGUCUGGAUCAAAUCUUUC	AAGAUUUGACCUGUACCGAACCGAACUGGCUCGUUCGGUCUGGAUCAAAUCUUUC	NA	0.73	0.29	0.64	0.5	0.57	1.01	0.51	0.48	0.11	2.24	0.31	0.42
novel0017	LG01	-	8924575	8924599	8924575	8924633	AGAUGAUUGCACCCGGAUGACGUG	CGGUUCAUGGUGUUCGAUGGUUUGUGACUUUUAUAGAUGAUUGCACCCGGAUGACGUG	NA	0.44	0.15	0.27	0.13	0.29	0	0.13	0	0	0	0.31	0.53
novel0018	LG01	-	10424196	10424220	10424153	10424220	UUAAAGAACUCUAAAACGCGUGGG	UUAAAGAACUCUAAAACGCGUGGGAAAGCACUGUAGCUUUCCCACGCUUUUUAGACUUUCCGAACUU	NA	0	0	0.36	0.75	0.29	0	0.38	0	0.32	0	0.61	0.96
novel0019	LG01	-	11215921	11215945	11215921	11215990	AAGGACGCGUCCAGACCCAUCGUG	CGUGAGGUUGGGCGUGGACGCGUCCAGGCCAUCCUGGCUUUGGACAAGGACGCGUCCAGACCCAUCGUG	NA	0.07	0	0.36	0.5	0.19	0.17	0.13	0	0.21	0.2	0	0
novel0020	LG01	-	12334978	12335002	12334978	12335066	UUCACUCUGCACUUCCCAUGAAGC	AUGUGAGCUGUGCAAGUGAAUGUCACUCUGUUCACCUUUGUAAAGUGAACGGUGCAGAGUGAAAUUCACUCUGCACUUCCCAUGAAGC	NA	0.15	0.15	0.55	0.63	0.48	1.35	0.25	0.83	0.21	0.2	0	1.17
novel0021	LG01	+	746942	746966	746942	747004	UUGGUUCCGGCUGUUCCAUCAAAC	UUGGUUCCGGCUGUUCCAUCAAACCCAAGAUCGAUGGGUCUGGUUGGAAGCUAGAUCCAACA	NA	1.68	1.46	1.09	2.5	2.39	5.24	4.83	2.26	1.79	2.65	1.83	2.97
novel0022	LG01	+	6316838	6316862	6316838	6316906	ACGAGAUCGUGGGCAGGAGACGUG	ACGAGAUCGUGGGCAGGAGACGUGGUCCGGUUUUGGUGCCAUUUCUUCCUGUUGCAUCGGUCUCCUGA	NA	1.75	4.67	2.54	5.51	3.34	1.69	2.29	3.69	0.63	2.85	1.53	3.08
novel0023	LG01	-	24437835	24437859	24437835	24437898	CUCCAAGUUGGGCAUAGACGUGUC	CACAUCCACACCCACUUGGGGUUUGCGUGUGGCUGGGUGCUCCAAGUUGGGCAUAGACGUGUC	NA	2.19	2.63	2.18	3.63	2.77	2.54	3.43	2.86	1.68	3.26	1.22	3.61
novel0024	LG01	-	24580634	24580658	24580634	24580727	ACUCCGUCACUGUAUAAAAGAUGC	UUAUUUUAUAUAAGAACGGGGCUGGGAAAAACAUUUAUUUGCAGGGACCGGGGCCCUGCUAGCCUCCUGACUCCGUCACUGUAUAAAAGAUGC	NA	0.58	1.31	0.09	1.63	0.57	1.52	1.14	0.71	1.58	1.43	0	2.55
novel0025	LG01	-	28297280	28297304	28297280	28297364	UUGGAUCUGGUAGCUCGCGAGACC	UUUGGUAACUCACCAGAAACAUGUAUACUUGGGCUCAGCAUGUGGCUGAACUCAAGAAUGUUGGAUCUGGUAGCUCGCGAGACC	NA	1.17	2.63	1.64	3.26	1.72	1.86	2.41	2.5	0.84	1.02	1.22	3.08
novel0026	LG01	-	28307215	28307239	28307215	28307294	AUAUAGGUUUGGCGAGUUAUCAGA	GGUGAGCUGCUAGACCCAACAUCAUUGAGUUCAGUUACGUGUUGAGCUCAAGUAUAUAUAGGUUUGGCGAGUUAUCAGA	NA	0	0.44	0.09	0.5	0	0.17	0.13	0.48	0	0	1.53	0.11
novel0027	LG01	-	28871678	28871702	28871678	28871751	GAAACGUGGGUCUGGUGAGUUGCC	CAGCUACGAGACUCAAUGUACUUGGAUUUAGUUAUGUGCCGAGUUCAAGGAAACGUGGGUCUGGUGAGUUGCC	NA	1.32	1.46	2.82	3.26	2.1	3.38	4.19	2.62	2.31	4.28	2.14	1.91
novel0028	LG01	-	31599150	31599174	31599125	31599174	AAGGACGUGUCCUGGCCCCAGGUG	AAGGACGUGUCCUGGCCCCAGGUGAAGUUGGGUGUGGGCACGUCAUGGC	NA	1.83	2.78	4.36	5.51	2.67	4.73	3.69	5	2.31	5.1	1.53	7.22
novel0029	LG01	-	31599150	31599174	31599150	31599214	AAGGACGUGUCCUGGCCCCAGGUG	GUUCGGCGAGGACGCGUCAUGGCCCAACUUGGAGUUAAGCAAGGACGUGUCCUGGCCCCAGGUG	NA	1.97	3.51	4.45	5.26	3.24	5.58	3.81	5.35	2.73	5.5	1.83	7.44
novel0030	LG01	-	35615371	35615395	35615371	35615439	AGGUUCCUGUGGGUCUAACGAGUU	GUUGUUAGACCCAUCAUUCAUGGGCUCAGCCAGGCGCUGAGCCCAGGUUCCUGUGGGUCUAACGAGUU	NA	0.07	0.15	0	0	0.19	0.51	0.51	0.12	0	0	0.61	0.42
novel0031	LG01	-	40836826	40836850	40836761	40836850	AAAGAGCUUUGGAUUUGGGUCUGA	AAAGAGCUUUGGAUUUGGGUCUGAUUGCAAUGCCGGACCUAGAAGCCUUGGGUCUAAAUGUCGGACCCAAAAGCCUUAGGUCAGUCUGA	NA	1.32	1.75	1.82	0.75	1.43	2.03	1.78	1.07	0.74	0.41	0.61	1.27
novel0032	LG01	-	46051669	46051693	46051669	46051724	CGCCUGUGGUGCCUUUCGACAUCC	AUAUGGGGAGGCGCUCGGGCACUUCAUGCCACGCCUGUGGUGCCUUUCGACAUCC	NA	0.37	0.73	1.64	1.5	1.24	1.69	0.64	1.31	0.53	1.83	0.31	1.17
novel0033	LG01	-	50113658	50113682	50113604	50113682	AUUGUCAGCAGCGGCGCGUGAACC	AUUGUCAGCAGCGGCGCGUGAACCCACGAGCCGCCAGUGGCGGCGGCGCGUGGGGAGACGCGCCGCUGCUGUUCAGGC	NA	2.92	4.09	5.72	3.63	3.72	2.03	2.54	3.81	2.42	2.65	4.59	5.74
novel0034	LG02	+	2572194	2572218	2572194	2572269	UACUUGCAGGUCUGGUGAAAUAUC	UACUUGCAGGUCUGGUGAAAUAUCAAGCUUAACCCCCUUGGGUUUGGCAACACAUGAGGCCUAAGUGUAUGUGUA	NA	0.22	0.44	0	0.13	0.1	0	0.25	0.71	0	0	0	0
novel0035	LG02	+	6049874	6049898	6049874	6049952	AUUUCCAUCGUCUGCUGUCCAAGC	AUUUCCAUCGUCUGCUGUCCAAGCUUGGAUCGAUUAAUCCCUUUGAUCUAGCUUGAGCGAGAGUAUUGAAGGAAAGCU	NA	0.07	0.29	0.27	1	0.48	0.17	0	0	0.11	0.2	0	0.32
novel0036	LG02	+	6681502	6681526	6681435	6681526	GAAAUUCACUCUGCACUUCCCGUG	CGUGAAUUGUGCAAAUAAAUUGAUUCACUUUGCGCUGUUCACUUUACAAAAGUGAACAGUGCAGAGUGAAAUUCACUCUGCACUUCCCGUG	NA	0.07	0	0.27	0	0.19	0	0.51	0.12	0	0	0	0.64
novel0037	LG02	+	9219163	9219187	9219101	9219187	UCGAACCCUGUGGUUGCUCAUAUG	AGGUGGUGGCCCAGUGGUAAAAGCUUGGGAUUAAGGGGUUUGCUCCCUCUUAGAUCUCAUGUUCGAACCCUGUGGUUGCUCAUAUG	NA	25.36	59.74	35.15	44.57	43.33	20.12	34.32	46.88	26.58	27.73	51.37	50.35
novel0038	LG02	+	16427512	16427536	16427512	16427568	AUCCCACGGGCUCUGAAGUUAACG	AUCCCACGGGCUCUGAAGUUAACGACCGUGUAAGCCUCCAGUGACCCUGAGAUUUG	NA	102.54	156.73	139.16	176.52	169.2	117.17	195.35	168.26	94.24	140.07	129.03	210.1
novel0039	LG02	+	16690982	16691006	16690982	16691059	AUGACUGUGCCCAACCCCCCGUUG	AUGACUGUGCCCAACCCCCCGUUGGGCGAGGGCACGCCAGCACCUAGCCUCGUGGUGGGUUGAGGACGCGAUGAUGC	NA	0.07	0	0	0	0.29	0.51	0.38	0.12	0.21	0.61	0.31	1.06
novel0040	LG02	-	7777455	7777479	7777386	7777479	UUGGACUCGACUCGUGGCUGACCC	UUGGACUCGACUCGUGGCUGACCCAAAGAUGUUAGGUCUGACAGCUUGCCAAUCUCAUAUUCCUUUGGGCUCAGCAUAUGGCUGAACCCAAGU	NA	0.44	1.17	0	0.63	0.48	0.51	0	0.36	0.42	0	0	0.64
novel0041	LG02	-	7777455	7777479	7777455	7777522	UUGGACUCGACUCGUGGCUGACCC	CUCAUCACGUGGCUGAAACUAAGGAUAUUGGACUCACAUUCACUUGGACUCGACUCGUGGCUGACCC	NA	0.44	1.17	0	0.63	0.48	0.17	0	0.36	0.42	0	0	1.06
novel0042	LG02	-	8671867	8671891	8671817	8671891	AGUUGCUUGGGAGUGGUAGGAGUG	AGUUGCUUGGGAGUGGUAGGAGUGCAGACUCAAGUCUCUUGGGUCUUACAGCCUCGCAUAGCCCAGGAUAGUUG	NA	1.1	1.17	2.09	1.88	1.43	0.68	2.29	1.43	0.53	0.82	0.92	3.4
novel0043	LG02	-	18893851	18893875	18893819	18893875	AUACCGAUCUAGGUGCGUGGAUCU	AUACCGAUCUAGGUGCGUGGAUCUAGCAUGGAUACCUGCACGCAGGUUUGGUGUAA	NA	0	0	0.09	0.25	0.38	0	0.25	0.12	0.32	0.2	0	0.21
novel0044	LG02	-	23280490	23280514	23280490	23280562	AUAUCCUGGACUUGACUGCACGCC	UGUGCACUAAGUCCAAUUGAUUAUGGGGUUGACGAGCUGUCAGACCCAAUAUCCUGGACUUGACUGCACGCC	NA	0.22	0.44	0	1	0.48	1.18	0.76	0	0.32	0.2	0.31	0.64
novel0045	LG02	-	27428774	27428798	27428746	27428798	ACUAUGUGAGGUUUCGUGGAGGGU	ACUAUGUGAGGUUUCGUGGAGGGUGAGGAUACCUUCUAUAGACCUCCGGUUC	NA	0.37	0.15	0.09	0.88	1.34	0.51	0.13	0.24	0.21	0.2	0	1.59
novel0046	LG03	+	7927251	7927275	7927251	7927299	AGCAGUCGACUGGUUUCACUGACC	AGCAGUCGACUGGUUUCACUGACCACCAUGAACUAGUCAACUAGUUGA	NA	0.58	0.58	0.45	1.5	1.62	0.51	2.03	0.36	0.53	0.61	0.31	2.76
novel0047	LG03	+	13541056	13541080	13541056	13541137	UUGUCAGCGGCGGCGCGUGAACCC	UUGUCAGCGGCGGCGCGUGAACCCACGCGCCGCAGCCACGGUGGCGCGUGGAGGAGACGCGCGGCCACUGUUCAUACAGUU	NA	7.89	10.81	13.26	13.9	17.85	13.86	15.51	20.94	8.51	13.86	10.09	16.99
novel0048	LG03	+	17107043	17107067	17107043	17107100	ACACUCUCCACUGUUCACGUGAAC	ACACUCUCCACUGUUCACGUGAACAAAGAACACAUAAGUGAACAGUGGAGAGUGAUU	NA	2.12	3.65	2.63	2.5	2.77	2.54	1.02	2.38	2.73	2.24	0.61	4.46
novel0049	LG03	+	20809887	20809911	20809853	20809911	AUUAGUUGAGGUACGUGUAAGCUG	GGCUUAUAUGAUUGUUAAUUUCAGAGUUUGUAAGAUUAGUUGAGGUACGUGUAAGCUG	NA	9.79	17.38	14.99	18.9	23.09	16.74	25.04	18.21	11.45	13.46	8.56	28.57
novel0050	LG03	-	15327891	15327915	15327840	15327915	ACUCAAAUGGGUCCUGCUCUCAGC	ACUCAAAUGGGUCCUGCUCUCAGCCAGACCCAAAGAUAUUUUGGGUCCUGCUUCCACAAGGAUCCAAUGACGUUA	NA	0.37	0	0.64	0.25	0.48	0	1.02	0	0.11	1.43	0.31	1.17
novel0051	LG03	-	18792224	18792248	18792224	18792293	AACUCUCUUGGGCUUGGCUACGUG	UGCGCUAGGCCCAAAUGUUUGUGGGUUUGGCAAAAUGCUAGACUCAACUCUCUUGGGCUUGGCUACGUG	NA	0.66	0.58	0.82	1	1.24	0.34	0.89	0.48	0.32	0.2	0.31	1.7
novel0052	LG03	-	24767029	24767050	24766998	24767050	CUUGGUGUUGUUGGAUUUGUC	CUUGGUGUUGUUGGAUUUGUCUCAUUGAGAUCUUUCUAACGGCACUGAUGGU	NA	2.27	3.36	3.09	1.88	3.44	3.21	4.83	5	4.41	3.87	3.67	4.78
novel0053	LG03	-	25662416	25662440	25662363	25662440	UUUCCAGCGGCGGCGCGUGAACCC	UUUCCAGCGGCGGCGCGUGAACCCACGCACCGCCAGUGGCGGUGGCGCGUGGGAGGAUGCGCCGCCAGUGUUCCUCC	NA	6.43	7.45	13.99	14.02	10.5	7.95	15.38	12.38	3.57	9.79	3.67	15.93
novel0054	LG03	+	6139388	6139410	6139388	6139434	UAGAUCCUGUUGGCCACAUAUG	UAGAUCCUGUUGGCCACAUAUGUGAUUGCUGGCUCUAGAAUCUAGG	NA	25.87	54.19	41.97	64.72	39.51	50.22	53.76	54.38	29.52	45.87	30.27	50.24
novel0055	LG04	+	19455304	19455328	19455270	19455328	AGAUGAUUGCACCCGGAUGACGUG	CGGUUCAUGGUGUUCGAUGGUUUGUGACUUUUAUAGAUGAUUGCACCCGGAUGACGUG	NA	0.44	0.15	0.27	0.13	0.29	0	0.13	0	0	0	0.31	0.53
novel0056	LG04	+	24960219	24960240	24960165	24960240	GGUUUGCUGCACUCUGCUGGG	CUGUGCUGCAAAGCAACAUCGUCUAGAUCUGAAACAUAAGAUCAAGCAGAAGUUGGUUUGCUGCACUCUGCUGGG	NA	4.17	4.24	4	3.13	7.54	9.13	6.74	6.66	5.57	5.91	1.22	3.93
novel0057	LG04	-	4136688	4136712	4136642	4136712	AUAAUUCCGUCGCCAUUUCUGUCG	AUAAUUCCGUCGCCAUUUCUGUCGGUAAUAAAAAAAAACAAUACCGACGGAAAUGACGACGGCAUUACAG	NA	0.44	0.15	0.64	0.13	0.19	0.51	1.14	0.48	0.21	0	0	0.11
novel0058	LG04	-	5146664	5146688	5146664	5146736	AAUGACUUGGAUUCAGCGCGCGGC	CUAUAGCUGAAUCCAAGGAUAUUGGAUUUGGCAACUCGCCACACCCACAAUGACUUGGAUUCAGCGCGCGGC	NA	0	0	0.09	0.13	0.29	0.34	0.13	1.55	0	0	0.31	0.74
novel0059	LG04	-	9448601	9448625	9448601	9448668	UAGCGCUAUUGGGUCUGGCUGGGC	AAGUCAGACCCACCGAUCUUGGGUGUGGUUGGGCACCCAGACUUAGCGCUAUUGGGUCUGGCUGGGC	NA	0.15	0.44	0.36	0.63	1.43	1.18	1.78	0.83	0.21	0.2	0	1.17
novel0060	LG04	-	11349409	11349433	11349344	11349433	ACCUGAUUGGUCUGAAUUGUAAAC	ACCUGAUUGGUCUGAAUUGUAAACAACGUGGUCUCUCCCUCUAGGGUAAAUUCAUCACAGUUUGUUUACAAUUUAAUCCAAUUGGGUUG	NA	75.28	30.53	58.13	39.06	71.29	26.38	64.56	52.71	32.57	39.15	97.53	48.97
novel0061	LG04	-	14474569	14474593	14474518	14474593	AGAAGUGUAGCUCAACUGGUCAGG	AGAAGUGUAGCUCAACUGGUCAGGACCUGGGUUUGUUCCCUGGAGGUCACCAGUUCGAGUCCCACAAAUAUCAGG	NA	12.57	13.29	19.08	18.28	15.17	12.85	21.61	16.78	8.19	16.72	9.48	24.32
novel0062	LG04	-	16588611	16588635	16588552	16588635	AUAGAGACAUGGGCUGGAAGAACC	AUAGAGACAUGGGCUGGAAGAACCAAAUGAAUAGCGCAAAUGAUCUGGCAAUGAUAGUUCAUUCUAGUCAAUGUCUCUAUGGC	NA	3.51	5.55	3.72	2.63	4.49	6.59	5.47	5.71	3.26	3.67	2.75	4.46
novel0063	LG04	-	18972192	18972216	18972192	18972254	AUCUUUAGACGGCUCGUGUGACCC	GCCCCAUGAGCCGCCCAAAAGUAAGUGAAUUACUCUUCAUCUUUAGACGGCUCGUGUGACCC	NA	6.65	5.84	6.45	10.64	8.4	10.31	12.07	8.81	4.41	9.38	2.14	9.98
novel0064	LG05	+	8572713	8572737	8572685	8572737	ACUGAGGUGUCGCGACGAUCGUCC	AUGAAAGUUGUCACCUAGUAUUUUGGUCACUGAGGUGUCGCGACGAUCGUCC	NA	0	0.15	0	0	0.19	0	0	0.12	0	0.2	0	1.27
novel0065	LG05	+	9916399	9916423	9916399	9916470	CGCCGCUGCCGAUUUCUGAAUGGG	CGCCGCUGCCGAUUUCUGAAUGGGCAGCGACGCAGUUAUUGCUACUGAUUUUUGAAUCGGCAGCGACUCAG	NA	0.44	0.29	0.45	0.75	0.95	0.51	0.51	0.59	0.32	0.2	0	0.64
novel0066	LG05	+	12330175	12330199	12330122	12330199	AGAGGCUGCAGCAGGGAUCGAUGC	AUUGAGUGACUGCUGUAUUUCCUCUUUUAACCAUUCUUCUCUUGAUGAUCGGUAGAGGCUGCAGCAGGGAUCGAUGC	NA	0	0.15	0.18	0.88	0.48	0.17	1.14	0.36	0	0.2	0	0.42
novel0067	LG05	+	13769061	13769085	13769061	13769119	AACAAAGCUGAGGCUGGCCUGGGC	AACAAAGCUGAGGCUGGCCUGGGCCUGGCCCUUGGGCCCAGCUUGCCCAAUUUGUUUU	NA	0	0	0.09	0.5	0.29	0.17	0	0.12	0	0	0	0.96
novel0068	LG05	+	17225111	17225135	17225111	17225176	AAUAACUUUCGGUCUGGCCUUAGC	AAUAACUUUCGGUCUGGCCUUAGCCGGACCCAUUCUGGCUCCGCAGUCAGACCCAAAUUUAUUAG	NA	0.88	1.61	2.54	3.13	2.39	1.86	3.18	3.57	0.74	1.63	0.31	3.61
novel0069	LG05	+	17238284	17238308	17238243	17238308	ACUUGUGGUUGGGUCUGGACGUGU	GCGUCCACACCCAACUUGGGGGUGAGCGUUGACUCAUCCCAACUUGUGGUUGGGUCUGGACGUGU	NA	2.41	3.65	3.09	3	2.96	4.57	4.19	1.78	1.58	5.5	2.45	5.1
novel0070	LG05	+	21952521	21952545	21952496	21952545	UUUCUCUGUGGUCUCAGGUUCGAG	AAGAGCUUGAGACUAAGAGAUUUGUUUUCUCUGUGGUCUCAGGUUCGAG	NA	68.33	122.11	102.01	132.83	127.21	68.81	117.44	112.81	74.28	83.79	107.62	152.53
novel0071	LG05	+	22295141	22295165	22295141	22295204	AAGAUUCGAACCUAGGGUGCAGAG	AAGAUUCGAACCUAGGGUGCAGAGGCAGGGAAUUCCCUGACAUGACCGCUAGGCCACGAACCU	NA	1.24	1.46	2.27	1	4.77	1.35	2.16	1.67	1.26	2.45	0	2.97
novel0072	LG05	+	23732760	23732784	23732760	23732848	CAUCGAUCUUGGGUCUGGCUGACC	CAUCGAUCUUGGGUCUGGCUGACCCAAACCCAAAAUACUUCAAAAGGAGGUUGGGUCAGGCUGCCCAGCCAGACUCACCGAUCUUGGG	NA	0.8	0.88	0.73	0.63	0.57	0.34	0.13	0.83	0.32	0.82	0.31	0.74
novel0073	LG05	-	7929745	7929769	7929677	7929769	AGUUUUCAGACUCGGCUCGGUGGC	AGUUUUCAGACUCGGCUCGGUGGCCGGCCCAGUUCAAGACCCGGGUUCCGGGUUUUGACCAAGUCAUCGGGUCAUCCGGGUCAAUUUUUUUU	NA	1.83	2.04	1.64	1.38	1.05	2.2	1.78	2.74	0.74	3.26	0.31	1.59
novel0074	LG05	-	9535134	9535158	9535081	9535158	UUUCUGGCGGCGGCGCGUGAACCC	UUUCUGGCGGCGGCGCGUGAACCCACGCGCCACCAGUGGCAGUGGCGCGUGGAGUAGACGCACCGCCACUAUCCUGC	NA	5.04	8.62	9.9	7.51	8.78	5.07	7.63	6.66	4.2	5.3	7.95	8.5
novel0075	LG05	-	13768951	13768972	13768922	13768972	UACUGUUGACUAGCAUGCGUG	UACUGUUGACUAGCAUGCGUGAAUUACUCACGCAUGCUGGCAACAGUGCC	NA	0.15	0.29	0.64	0	0.38	0.17	0.51	0.71	0.74	0.61	0.61	0.11
novel0076	LG05	-	22765834	22765855	22765834	22765886	UUAGUGCGUCCUUAGGUCUCC	AGGCCAUAAGAACACAUCUCCUUGAAAAGAUUUAGUGCGUCCUUAGGUCUCC	NA	1.9	1.02	1.18	1	1.15	0.51	1.65	0.59	0.63	1.02	1.53	1.06
novel0077	LG05	-	22772777	22772798	22772729	22772798	UAAUCUUUCCCUCCAUGCAGA	UAAUCUUUCCCUCCAUGCAGAGCCCAUUAAUGAGUGCAUUGAAAGUGAUAGCAUCGGGAUGAAUACCAA	NA	107.58	98.6	66.22	108.29	99.92	92.32	99.64	119.59	135.74	131.91	138.2	103.03
novel0078	LG05	-	23715244	23715268	23715180	23715268	CAUCGAUCUUGGGUCUGGCUGACC	CAUCGAUCUUGGGUCUGGCUGACCCAAACCCAAAAUACUUCAAAAGGAGGUUGGGUCAGGCUGCCCAGCCAGACUCACCGAUCUUGGG	NA	0.8	0.88	0.73	0.63	0.57	0.34	0.13	0.83	0.32	0.82	0.31	0.74
novel0079	LG06	+	834115	834139	834115	834191	UUUCUUGUGGCGGCGCGUGAACCC	UUUCUUGUGGCGGCGCGUGAACCCACCGCCGCCAGUGGCGGGGGCGCGUGGAGGAGACGUGCCGCCACUAUUCUGG	NA	16.59	15.05	11.99	13.4	17.94	18.94	19.57	18.44	19.54	14.07	51.98	16.57
novel0080	LG06	+	14251548	14251569	14251548	14251632	CUUGGGUCUGACAUGACUGUC	CUUGGGUCUGACAUGACUGUCAAGCCCACGUCACUUGAGUCUAGACCCAAGUACCUGGGUCUGGCAACCAUGUCAGACUCAUGC	NA	1.02	0.15	0.45	0.38	0.38	1.35	0.38	1.19	0.21	0.61	0.92	0.21
novel0081	LG06	+	17469574	17469595	17469574	17469655	UGAUGACUGAUCUUGAGCAUG	UGAUGACUGAUCUUGAGCAUGCUUUCGGGGAGCCAGCAUAUCCCUUUCAAUAGUAGCAUGCUCAAGAUCGGUCAUCGAGCA	NA	1.97	1.61	0.09	1.63	1.34	1.35	1.65	1.43	3.68	1.22	2.45	0.53
novel0082	LG06	+	21248359	21248380	21248359	21248427	AGGAUUGGAGGGAAUUAAACA	AGGAUUGGAGGGAAUUAAACAAGAUUGCUUUGUUCUCUUCUUACUGUUUAAUUUCCUCCAAUAUCUCA	miR2275	1.32	0	0.09	0	0.57	1.18	0.51	0.12	0.11	0.61	1.53	0.11
novel0083	LG06	-	380756	380780	380756	380843	AUCCUGACACUGGACUCAAGAGCC	ACCUUGGGUCUAGAUGCCGGACUCAAGAAUUGCGAGUUUGGACACCAGACUCUAGAGUCUUGGAUCCUGACACUGGACUCAAGAGCC	NA	0.37	0	0.18	0.5	0.57	0	0.25	0	0.11	0.41	0	0
novel0084	LG06	-	6490302	6490326	6490302	6490362	AUAUUUGGACGGCUCGUGUGACCC	GCAACAUGAGCCGUCCAAAGGUAAAUGAGCCUUGACAUAUUUGGACGGCUCGUGUGACCC	NA	0.8	1.75	1.18	1.25	2.58	3.04	1.53	1.78	1.26	1.02	1.83	3.08
novel0085	LG06	-	7337781	7337805	7337720	7337805	AAUACAUGUACACUGGACCGACCC	AAUACAUGUACACUGGACCGACCCGCAUGAGAAUUUCAUAUUAAGAGAUUACUUAUGUUUAUGAAAAGGUUCAUGUGACAGUUGU	NA	0.66	1.02	1	1.75	2.58	1.86	1.91	1.31	1.05	3.06	0	1.91
novel0086	LG06	-	11331532	11331556	11331495	11331556	AAACUCGGACCGGUCCAGCCACCG	AAACUCGGACCGGUCCAGCCACCGGGUCCCGGGUCGACCCGCCGGACCGGGCCAAGUUUAA	NA	3.43	10.08	8.08	7.89	8.49	3.89	10.93	7.02	3.26	6.93	2.75	9.56
novel0087	LG06	-	12174166	12174190	12174166	12174214	AGACUGUAGUGCUCAUGGAGGGGU	CCCACCAUGUUCAAGUCGAUAACGAGACUGUAGUGCUCAUGGAGGGGU	NA	0.95	1.02	1.18	2.13	1.43	0.85	2.41	1.19	0.21	2.04	0.31	2.87
novel0088	LG06	-	12326131	12326155	12326131	12326190	AACCGUCGUGUUGUCUGAAACAUC	CCUUCGGGCGGCAUGUGCGACGACCAAAAUUUUCCAACCGUCGUGUUGUCUGAAACAUC	NA	0.15	0	0	0.13	0.19	0.17	0.76	0.24	0.21	0	0.61	0.42
novel0089	LG06	-	14455498	14455522	14455449	14455522	AAGUGGCUGGCGGUGAGCUGAGGG	AAGUGGCUGGCGGUGAGCUGAGGGAGCUGCUCUCCACUAUGUUCUGUUUAUGUUCUAGUCGCCUUCUUCUUCU	NA	0.73	0.15	0.55	0.88	0.19	0.51	0.89	1.31	0.21	0	0	0.74
novel0090	LG06	-	20337823	20337844	20337767	20337844	UUGAUUUAUCUGGACCGGUCC	UUGAUUUAUCUGGACCGGUCCAGCUAUCAGGUCAACCAGAUCCCGAGUCAACCUACUAGGCCGGUCCAGAUUUAAUA	NA	0.15	0	0	0.13	1.05	0.34	0	0.36	0.32	0.2	0	0
novel0091	LG06	-	21646560	21646579	21646526	21646579	AGGGAGGGCUGGGGGGAUG	AGGGAGGGCUGGGGGGAUGAGAACAUGUUGAAAUCCUUCUAGUUUGACUCGAA	NA	0.37	0.15	0	0.13	0	1.01	0	0.24	0.11	0	0.31	0.21
novel0092	LG07	+	2551264	2551288	2551238	2551288	ACCCGCUCGCCUGGAUCUGCAGCC	CUAAGGUGUCCUGAGCGGGUCUUCAGACCCGCUCGCCUGGAUCUGCAGCC	NA	0.8	2.92	2	3.38	2.96	2.03	2.41	4.16	1.37	4.49	1.22	2.97
novel0093	LG07	+	9293415	9293439	9293354	9293439	UUCGAUCCUCUAUGUGCACGCCUG	UUGUGCACUUGAGGGUCUAGCUCAGUGGUCAACCGUGUGACUUGUUCCGCCCCGUCCCGAGUUCGAUCCUCUAUGUGCACGCCUG	NA	12.2	20.45	18.08	26.67	24.62	7.1	24.66	19.75	9.88	14.48	6.42	25.49
novel0094	LG07	-	396345	396369	396313	396369	CAAACCCGGACUGGUCCAGCCACC	CAAACCCGGACUGGUCCAGCCACCAGGUCGACCCGCUGAAAAGGUCCGGGUUUAAU	NA	4.53	10.52	7.09	10.52	9.07	4.4	12.71	9.64	4.94	5.3	3.67	8.5
novel0095	LG07	-	440622	440646	440561	440646	AAUAGUGUUGGGUCUGGCUGAGCC	AAUAGUGUUGGGUCUGGCUGAGCCACACCCAAAACACUUCAAAAAAGAGUUGGGUCUGGUCGCCAGCUUGAUCCAUCGAUCUUGG	NA	0	0.58	0.91	0.38	0.86	0	1.4	0.71	0.21	0.2	0.31	0.64
novel0096	LG07	-	5171800	5171824	5171774	5171824	AGUCUCUUGGGUCUGUAAUAGCAC	AGUCUCUUGGGUCUGUAAUAGCACCGGACCCAAUAGAUUCAAGAGACUUG	NA	0	0.44	0	0.38	0.1	1.01	0.13	0.12	0	0.41	0	1.06
novel0097	LG07	-	10434506	10434530	10434480	10434530	AGGGACUGGUCGCGUGGGCUUGCC	AGGGACUGGUCGCGUGGGCUUGCCCUGACGAGCCCGCGCGUGGGCCAUGG	NA	0.22	1.02	0.27	1.63	0.67	0.85	1.14	1.78	0.95	0.61	0.92	1.06
novel0098	LG07	-	17228777	17228801	17228738	17228801	GUUGACACCGAUGAUUGUAAUGGC	GUUGACACCGAUGAUUGUAAUGGCGCUUCCAAUGCAUCAUUUUAUUUGUAUCGGUGUCCUCUU	NA	0.22	0.15	0.27	0.38	0.76	0	0.64	0.59	0	0.61	0	0.64
novel0099	LG07	-	17558237	17558261	17558237	17558308	AGGCUCCUUGGAUUUGGCUCAGCA	CCAAGCCGAACCCAAUGCUUUUGGAUCUGAUAUUCUUGCCAUACCCGAGGCUCCUUGGAUUUGGCUCAGCA	NA	0.37	0.15	0.64	0.38	0.48	0.34	0.64	0.48	0	0	0	0.74
novel0100	LG07	-	21386583	21386604	21386583	21386648	UUUGAACGCGUUUGACUUUUC	AUUUUCAACGUCGUCUAAAAAAGAAUUUAAGUUUUCAAAGGUUUUUUGAACGCGUUUGACUUUUC	NA	2.19	1.02	0.82	1.25	0.95	1.18	2.67	1.55	1.47	2.45	4.59	0.74
novel0101	LG07	-	22006307	22006328	22006260	22006328	UGGUGGCUGCAAAUGGGUUGC	UGGUGGCUGCAAAUGGGUUGCACCAUUUUGUCAAUGGUUGGUGCAACUACCAUUGUAGCCUUUUGACA	NA	7.6	8.18	23.34	17.65	24.72	9.81	22.62	14.16	4.2	9.38	1.83	20.39
novel0102	LG08	+	5889140	5889164	5889140	5889229	GUGUGCGGGUCUGACCUUGUAGGC	GUGUGCGGGUCUGACCUUGUAGGCCCAUGUGAGUGCCCUUUUCAAAAUGGACAAGGUGUUCAUACCUGGCUUACCAGGCCCAAUAGCGU	NA	0.07	0.44	0.45	0.38	0	0.34	0	0.12	0.21	0.41	0	0.21
novel0103	LG08	+	7398598	7398619	7398598	7398671	CAGUUUCGGCCGGCUGCUUUC	CAGUUUCGGCCGGCUGCUUUCCCGGCGGCGCGUGGACCCACGCGCCGCCAGAGAGGCGUGGGUUGGGACACGC	NA	0.15	0.73	0.55	0.63	0.57	1.01	0.38	0.59	1.05	1.43	0.92	0.74
novel0104	LG08	+	12250389	12250413	12250341	12250413	AGCUCUUGGGCCUGGUAUUGUAGC	UGCUGCCAGAUCCAGGGCUCAUGGGUCUGACAUUUAAGAAGGGUUUAAAGCUCUUGGGCCUGGUAUUGUAGC	NA	0.37	1.46	1.73	2	1.53	1.69	1.14	1.31	0.74	0.82	0.61	1.59
novel0105	LG08	+	12567794	12567818	12567762	12567818	AAGUCGCUGGCGGUGAAUGCAGGU	ACUUGAAGUGUGAAGGCGGCUGGCGGUUUGAGAAGUCGCUGGCGGUGAAUGCAGGU	NA	0	0.44	0.09	0	0	0.17	1.53	0.12	0.63	0.2	0.31	0.11
novel0106	LG08	+	19063127	19063151	19063068	19063151	UUUUUUCCGACGGCGCGUGAACCC	UGUCACCGCCGGUGAAGACAAUGAAGAGGGGAGGAAGCCGUUGCAGAUCUCCCCUGUUAUUUUUUCCGACGGCGCGUGAACCC	NA	1.68	1.9	1.82	2.75	2	1.86	2.92	2.62	1.58	0.61	1.22	4.14
novel0107	LG08	+	22110525	22110546	22110525	22110579	UUUUCUUGCUUGCAGAACGUG	UUUUCUUGCUUGCAGAACGUGCACAGUGCACAUUCUGCAUGCAAGACGAUGACC	NA	3.29	2.19	2.18	4.13	1.91	0.85	3.05	2.62	0.63	2.65	2.45	3.72
novel0108	LG08	-	604780	604804	604780	604866	UUCGAUCCUCUAUGUGCACGCCUG	AAGUGCACUUGAGGGUCUAGCUCAGUGGUCAACCGUGUGACUUGUUCCGCCCCCGUCCCGAGUUCGAUCCUCUAUGUGCACGCCUG	NA	12.2	20.45	18.08	26.67	24.62	7.1	24.66	19.75	9.88	14.48	6.42	25.49
novel0109	LG08	-	17892725	17892749	17892690	17892749	AAUUUUAGGGUCUGUGGGAUUAGU	AAUUUUAGGGUCUGUGGGAUUAGUGGAAAUACACGCAGGCUGACCCGAACACCUAUAUU	NA	10.38	20.45	18.8	22.91	27.2	9.98	21.99	24.39	12.4	19.16	14.98	35.48
novel0110	LG08	-	18287135	18287159	18287135	18287192	ACGAAGCGGCUGAUGCACUGGCGG	ACCAAAGUCAGCCGUAUGUGCCGCCCGAAGUGGACGAAGCGGCUGAUGCACUGGCGG	NA	0.29	0.58	0.36	0.25	1.53	0.17	1.14	0.24	0.32	0	0.31	1.59
novel0111	LG08	-	20361643	20361667	20361643	20361716	AGACAAUUACCUAGAACUUUCAUG	UAGAGUUCUAGAAGUCCAAAUGAUCUCAAAUUUUUACCUUGGAAAGAUGAGACAAUUACCUAGAACUUUCAUG	NA	3.43	8.33	8.18	7.51	6.68	3.72	6.61	5.24	3.99	3.26	6.12	5.42
novel0112	LG09	+	3696895	3696919	3696846	3696919	AUACUCGGGCUCUGGAGCGCACCC	GUGCACCCCAGCAUGCCCGUGGGCUCGGGUUUCUACACCCGAGCCUAACAUACUCGGGCUCUGGAGCGCACCC	NA	1.68	2.19	1.36	3.63	3.82	2.87	2.29	1.43	0.11	2.85	0.61	4.25
novel0113	LG09	+	4919561	4919585	4919496	4919585	AACCCUGUGGUUGCUCAUAUGAUG	AGGUGGUGGCCUAGUGAUAAGAGCUUGAGAUCAAGAGGUUUGCUUCCUCUGUGGUCUCAGGUUCAAACCCUGUGGUUGCUCAUAUGAUG	NA	110.72	253.28	158.51	209.2	229.23	71.18	179.21	202.29	96.76	158.01	179.17	289.23
novel0114	LG09	+	9090829	9090853	9090777	9090853	AUGCGAACCUGAGUUAACCCAAGC	UUGGGAAAACUCGGGUUGGCUUAGCCCUUGUUAUCCAGGUUAUAGAUUUGUUAUGCGAACCUGAGUUAACCCAAGC	NA	0.15	0	0.18	0.38	0	0.17	0.89	0.12	0	0	0	0.21
novel0115	LG09	+	14288920	14288944	14288857	14288944	AAAAGAUUGGCCGGUGCAACAACC	AUUGGCCCGGCGGGUCUACCCGAGAUCCGACUGAUCCGAUGGCUGGAUUGGUCAGAGUUUGUUAAAAGAUUGGCCGGUGCAACAACC	NA	3.29	3.36	2.54	5.26	3.44	0.34	4.19	4.76	2.42	3.67	1.83	3.82
novel0116	LG09	+	16675660	16675684	16675660	16675752	AACACCCCUUAGGCUCGAGCUUGG	AACACCCCUUAGGCUCGAGCUUGGUAGCCCAAUCCCAACACCCAUGGAGCUUGGGCUUAGGUAAAAAGCCCGAGCCUAUGCAGGGCAUACAC	NA	0.22	0.15	0	0.13	0	0.34	0.51	0.24	0	0.61	0	0.42
novel0117	LG09	+	16755649	16755673	16755649	16755742	AACACCCCUUAGGCUCGAGCUUGG	AACACCCCUUAGGCUCGAGCUUGGUAGCCCAAUCCCAACACCCAUGGAGCUUGGGCUUAGGUAAAAAGCCCGAGCCUAUGCAAGGCAUACACC	NA	0.22	0.15	0	0.13	0	0.34	0.51	0.24	0	0.61	0	0.42
novel0118	LG09	+	20210780	20210801	20210758	20210801	GAGGGGAGCGGGGGCGACGAU	UCCGCCCCCGCCCUCGUGAGCCGAGGGGAGCGGGGGCGACGAU	NA	10.52	30.24	23.07	3.76	6.58	24.85	8.9	13.68	17.55	27.93	38.83	8.07
novel0119	LG09	-	3023603	3023627	3023603	3023677	UAAUGGCAGAGAUGUGGUUGAGUU	CGCAGCCGCGUUCCCAAACGAUGCCUUCACACUAGUGGUGCGCAUAUUAAUAAUGGCAGAGAUGUGGUUGAGUU	NA	0	0	0	0	0	1.35	0	0	0	0	0	0
novel0120	LG09	-	7175638	7175662	7175586	7175662	UAGACCCGGACUGGUCCCAGGCCC	UAGACCCGGACUGGUCCCAGGCCCGGGUCAGCCGGGUCCCGGGUCGACCCGCCGGGCCGGUCCGGGUUUCAAAACC	NA	1.32	4.82	2.63	3.38	3.63	3.38	5.47	3.33	1.26	1.83	2.75	4.57
novel0121	LG09	-	7937429	7937453	7937371	7937453	UGGUCCGAGGGAAAGUUUUGUUGA	UGGUCCGAGGGAAAGUUUUGUUGAACAAGUCCCGGUACAUGGAUCAGACACUUGCUCAACAAAUCUCUCCCUCUCACCCCAU	NA	3	2.63	1.27	2.25	3.34	2.37	5.21	2.62	5.57	2.45	9.17	4.78
novel0122	LG09	-	8443060	8443084	8443007	8443084	CUUCCAGCGGCGGCGCGUGAGCCC	CUUCCAGCGGCGGCGCGUGAGCCCACGCGCCGCCAGCGACGGUGGCGCGUGGGAAGACGCGCCACCACUGUUCAUAG	NA	1.1	1.9	2.36	1.88	2.58	1.86	4.32	3.69	0.84	2.85	1.53	2.66
novel0123	LG09	-	9687189	9687213	9687136	9687213	AUAAGCUCUGAGGUCCGGUAUUGC	AUAAGCUCUGAGGUCCGGUAUUGCAGCCAGCCCAAGGCUUUUGGGUUUGACCUUGCAUACCAACCCAAGGCUCUAGG	NA	0.07	0.73	0.09	0.63	0.38	0.17	0.64	0.36	0.53	0.82	0.31	0.85
novel0124	LG09	-	19679979	19680002	19679979	19680046	UUUCUUGCUCUAGCUGCCCUAUC	UUAGUUAGCUACAGUAUGGAAAGAUUGUCCUUUAAGUGAACGCGUUUCUUGCUCUAGCUGCCCUAUC	NA	0.51	1.17	1.18	0.25	1.43	0.34	1.78	1.43	0	0.2	0.31	1.38
novel0125	LG09	-	20034828	20034849	20034828	20034914	UUGGCUCUCCUCGCAAUCCCC	GGGAUUGCUAGGAGAGCUCUCUGUUGGCGUGGGCGUGGCAUUAAAUUGCCGUGCGCGCCCAUGCGUUGGCUCUCCUCGCAAUCCCC	NA	16.96	12.42	9.08	11.89	8.02	15.39	15.63	14.64	16.71	37.51	29.66	8.39
novel0126	LG10	+	501616	501639	501616	501684	GUGCUUAUCGACGGUCUUGUGCU	GUGCUUAUCGACGGUCUUGUGCUGGGUAGUUGAAUUCCACCAGCACAUAACAUAUUCGUAAGCUACAU	NA	4.31	221.73	2.91	34.55	5.06	17.08	5.34	7.97	3.78	17.33	1447.73	8.5
novel0127	LG10	+	991898	991922	991898	991961	ACAGGCAGUGGAGCAAAUAUGAAU	ACAGGCAGUGGAGCAAAUAUGAAUUCUAACCUUCAGAAUUCAUAUUUGUUCCAUUGCCUGUGG	NA	1.9	0.15	0.18	0	2.1	5.24	4.45	34.63	0.32	0.41	0	175.79
novel0128	LG10	+	1150891	1150915	1150842	1150915	AGAGAGUGGUAGUGUCGGCUGGUG	CCAGCCAACUAAGACGAUCAAACGAAGUAAAAAAAAAAAGUGCUUUGAGAGAGAGUGGUAGUGUCGGCUGGUG	NA	0.58	2.19	2.36	1.5	2	1.01	1.02	0.95	1.16	4.08	2.45	2.66
novel0129	LG10	+	1743497	1743521	1743497	1743576	ACGGUCUGAUCGUUUUUAGAAACA	ACGGUCUGAUCGUUUUUAGAAACAAAUCGACCGAUUCACUAAAUUGGUCUAGCCGUUUCUCAAAACAGCAAGACCGGCU	NA	1.32	1.61	2.27	2.75	1.34	1.01	3.05	2.5	0.84	0.61	1.53	2.87
novel0130	LG10	+	2805945	2805966	2805912	2805966	CAGCGGUUCCAGGAGUGAGGC	CUUGUUGUUGGCGAUGUUGAUGAAGGGGAAAGGCAGCGGUUCCAGGAGUGAGGC	NA	0.29	0.73	0.36	1	0.29	0.85	0.13	0.83	0	0.82	0	0.74
novel0131	LG10	+	3077243	3077267	3077243	3077320	CUUCCAGCGGCGGCGCGUGAGCCC	CUUCCAGCGGCGGCGCGUGAGCCCACGCGCCGCUAGUGGCGGUGGCGCGUGGGAAGACGCGUCGCCACUGUUCCUGC	NA	1.1	1.9	2.36	1.88	2.58	1.86	4.32	3.69	0.84	2.85	1.53	2.66
novel0132	LG10	+	3585323	3585347	3585277	3585347	AGGACUCUCUCCCGUGGAUGUAGG	UCCUCCAUGUAUUUGUAUUGUAUCCUUUCUCUAAUCUCUAAUAAUAAGGACUCUCUCCCGUGGAUGUAGG	NA	37.64	70.99	74.48	106.41	77.97	68.65	88.97	74.49	39.71	74.42	42.5	85.29
novel0133	LG10	+	6807945	6807969	6807900	6807969	UGACUGCAUCCUCUCUUGGGCAUG	CGCCUAAAGGAAUGACUGCAUUUUCCUUUGGCACGCUUAAGGAAAUGACUGCAUCCUCUCUUGGGCAUG	NA	0	0	0.45	0	0	0	0	0.83	0	0.41	0	0.42
novel0134	LG10	+	14242953	14242976	14242953	14243004	UUUGGUGUUGUUGGAUUUGUCUU	UUUGGUGUUGUUGGAUUUGUCUUAUCGAGAUCUUUUUAACGAUACUAGAGG	NA	3.22	5.11	6.09	4.38	6.58	5.75	6.86	7.02	6.3	7.14	7.95	8.6
novel0135	LG10	+	17860742	17860766	17860685	17860766	UAGGGACUGGUUGGGGAAGCUGCC	UUCCCCUCCUGUUUGUGUCUCUCUCUUUGUUCUGGAUCCGGUGACGGGGAAACAGGGUAGGGACUGGUUGGGGAAGCUGCC	NA	0.07	0.58	0.09	0.38	0.29	0.51	1.02	0.59	0	0	0	0.42
novel0136	LG10	-	4145013	4145037	4144960	4145037	AUUGUCAGCAGCGGCGCGUGAACC	AUUGUCAGCAGCGGCGCGUGAACCCACGCGCCGCCAGUGGCGACGGCGCGUGGGGAGACGCGCCGCUACUGUUCAGG	NA	25.21	22.06	26.07	16.28	28.63	20.8	21.48	24.75	19.23	32.01	36.69	24
novel0137	LG10	-	7517624	7517648	7517556	7517648	AAACGAUGAACGGAGUGGGCCACA	AAACGAUGAACGGAGUGGGCCACACAAGCGGUCCAAUGAUUCUCACUUUCCUUUAGGUUAUUUGGGUGACCCACUCCGAUCAUCGUUGGUAG	NA	8.7	14.02	15.53	15.02	19.47	9.13	19.45	16.42	7.14	15.29	15.29	24.96
novel0138	LG10	-	12991875	12991899	12991875	12991944	UUUUCCCUUUUGGCUGUGUUUGUU	CAUUGUCCGGUCAAAUGAAAAUUUUACUUGGUUUCCAGGAAAAUAUUUUCCCUUUUGGCUGUGUUUGUU	NA	4.09	9.06	4.91	9.77	8.88	3.38	9.91	6.9	3.68	4.08	5.81	14.13
novel0139	LG10	-	16613045	16613069	16613008	16613069	AUCACGUGUGCGCUGGGUCUGCCC	AUCACGUGUGCGCUGGGUCUGCCCAGCAUAUUGGUAGACAGACCGAGUGCCAGGUGGCUGC	NA	0.73	2.34	1.18	0.13	1.91	1.01	2.54	1.55	1.05	1.02	0.31	2.76
novel0140	LG10	-	16613045	16613069	16613045	16613130	AUCACGUGUGCGCUGGGUCUGCCC	AGGCGGCCCAAGCACCACGUGUGCGUUGUGUCUGCCCAACACACUGGCAGUCAGCCCAAGCAUCACGUGUGCGCUGGGUCUGCCC	NA	0.58	2.19	0.91	0.38	1.91	1.01	2.03	1.55	0.84	0.61	0.31	2.23
novel0141	LG11	+	17065709	17065733	17065673	17065733	AACUUCAGGACUCGUGGAAUUAGU	CUAAUAUAAUGGUCACUGAAGGCUUAUAUGAUCGCUAACUUCAGGACUCGUGGAAUUAGU	NA	84.12	113.79	133.98	144.1	168.06	88.6	155.82	157.19	72.28	129.87	71.55	216.68
novel0142	LG11	-	2619658	2619682	2619596	2619682	ACUGCUGUGGGGUCUCAUGCCGGC	ACUGCUGUGGGGUCUCAUGCCGGCUCACUGCUGGAUCUUUGGGCUUCUGGUUCAGCUUAGUGGGGGCAUGGUCCUCUAGGCUUUUU	NA	0.29	0.29	0.36	0.63	0.38	0.51	0.76	0.36	0.11	0	0	0.11
novel0143	LG11	-	12930508	12930532	12930479	12930532	AAAAGACUGCUCAGCGUUUCACUG	AAAAGACUGCUCAGCGUUUCACUGUGUACUUGCACAGUGAAACACUGAGCAGU	NA	3.07	3.94	5.81	4.63	6.68	2.54	2.29	5.95	2.21	4.69	3.67	4.78
novel0144	LG11	-	13229039	13229060	13229039	13229127	UUUGCAUGACCAAGGAGACGU	GUCUGCUUGUUCAUGGAUACCUCUGGGUUGCGCAGGAUAUAUUAGUUAGAGCUGCGCAGCUUAAGGGUUUGCAUGACCAAGGAGACGU	miR159	0.58	4.09	1.09	2.25	1.91	0.51	1.14	0.71	0.74	0.41	1.22	1.91
novel0145	LG12	+	354487	354508	354487	354568	UUGACAGCACUACCACCAUCA	UUGACAGCACUACCACCAUCAAUUCUUUUCAAUAAACAGAUAUUUUCUAGUCUAUCAAGAAUUGAGUGGUCAUUGUCAAGU	NA	0.88	0.73	0.64	0.88	1.43	1.52	1.91	2.26	1.79	2.24	1.83	1.81
novel0146	LG12	+	1723097	1723121	1723097	1723174	UAGACCCGGACUGGUCCCAGGCCC	UAGACCCGGACUGGUCCCAGGCCCGGGUCAGCCGGGUUCCGGGUCGACCUGCCGGGCCGGUUCGGGUUUUAAAACUA	NA	1.32	4.82	2.63	3.38	3.63	3.38	5.47	3.33	1.26	1.83	2.75	4.57
novel0147	LG12	+	2117294	2117318	2117253	2117318	AAACUUCAGCCUGGUGUCCCGAGC	UUGGGCUACCAUGUCCGAGCCUAAUUGCAACAAAGAUGCAUAAACUUCAGCCUGGUGUCCCGAGC	NA	0	0	0.18	0	0.19	0	0.64	0.24	0.11	0.2	0.61	0.64
novel0148	LG12	+	7468520	7468544	7468475	7468544	AGGAUCUGUGGGAUUAGUCGAGGU	UUGCUAAUAUGAUGGUCACUAGAGACUUACAUGGUUGUUAAUUUUAGGAUCUGUGGGAUUAGUCGAGGU	NA	70.67	177.77	111.18	165.13	135.9	102.12	152.51	133.63	71.23	128.65	119.85	173.35
novel0149	LG12	+	10422511	10422534	10422511	10422603	UUGGGCCCUGCUACCUCCAUAGC	UUGGGCCCUGCUACCUCCAUAGCUAACAUUGUUGGGCCAUUAUGUAACCAGGACCCAAUAGCUUGAGCCAUGCCAAGCAGCAGGACCCAUCA	NA	0	0.29	0	0.13	0	0	0.13	0.12	0.11	0	0	0.32
novel0150	LG12	+	14181758	14181782	14181713	14181782	UCAAUAGGUCACGCAUGUAGUACA	UACUAAAUGUGUGUAUAUAGGUUGCACAUGUACUCCAUGUGCGUAUCAAUAGGUCACGCAUGUAGUACA	NA	8.7	24.1	13.08	16.4	18.42	10.14	19.06	19.99	14.71	16.11	28.74	20.71
novel0151	LG12	+	14595137	14595161	14595097	14595161	AAGGUACCGUGGGUCUAAUGAUCU	UCAGCUUCGGUAUACUUGGGUUCCGCCAUGAGCUAAACCCAAGGUACCGUGGGUCUAAUGAUCU	NA	0	0.58	0.18	0.5	0.29	0	0.38	0.12	0.21	0.2	0	0.21
novel0152	LG12	+	17782635	17782659	17782635	17782710	UUUCCAGCGGCGGCGCGUGAACCC	UUUCCAGCGGCGGCGCGUGAACCCACGCGCCGCAGUAGCGGUGGCGCGUGGAAGGAUGCGCCGCCACUGUUCCCG	NA	6.43	7.45	13.99	14.02	10.5	7.95	15.38	12.38	3.57	9.79	3.97	15.93
novel0153	LG12	+	17829184	17829205	17829184	17829264	UUGUUGGUGAGUAAUUGUUGU	UUGUUGGUGAGUAAUUGUUGUUUGAAGCUCUGCCCAGAAAUUGUCAUGGCUUCCAAAGCUAACACCACCCCCCAACCACU	NA	0.44	1.75	1.18	0.5	2.29	1.69	1.65	1.07	1.05	1.02	0.61	1.49
novel0154	LG12	+	18677867	18677891	18677831	18677891	AUAUUUGGACGGCUCGUGUGACCC	GUCACAUGAGCUAUCUGAAGGAAAAUGAGUCCCAACAUAUUUGGACGGCUCGUGUGACCC	NA	0.8	1.75	1.18	1.25	2.58	3.04	1.53	1.78	1.26	1.02	1.83	3.08
novel0155	LG12	+	19016143	19016167	19016143	19016217	ACUGAAGUUGGGCAUGGACUCGUC	ACUGAAGUUGGGCAUGGACUCGUCUUGACCCAACUUAAAGUUGGGCGCAGACGCGUCCAGGCCCAACUUAGAGU	NA	0.37	1.02	0.64	1.5	1.43	1.35	1.27	0.83	0.63	0.61	0.61	0.64
novel0156	LG12	-	610513	610537	610513	610590	AAACCCGGACCGAUCUAGCCACCA	CCUGUCGGGUCAGCCGGGUUUUGCCAGGUUGUUGUUCCAACCGGUCUUUUAUUAAACCCGGACCGAUCUAGCCACCA	NA	3.51	4.09	4.81	5.63	4.96	3.04	6.35	5.95	2.84	3.67	1.22	6.05
novel0157	LG12	-	3269994	3270018	3269950	3270018	AAGGCUCCUGGGUGCGUGUAUCUG	AAGGCUCCUGGGUGCGUGUAUCUGGACCUAAGGCUCUUGGGUUUAGCGUUAAGACCCAAGGCUCUUGG	NA	0.44	1.02	1.64	2.38	0.86	0.17	2.92	1.55	1.05	0.82	0.31	1.7
novel0158	LG12	-	4026609	4026633	4026609	4026667	AACUUCAGGGUCUAUAGGAUUAGU	AAUUUUAAAGUUACUGGAGUCUUAUAUAGUUAUUAACUUCAGGGUCUAUAGGAUUAGU	NA	5.99	9.06	12.35	12.39	16.22	9.13	15.51	13.68	9.25	10.19	7.34	20.82
novel0159	LG12	-	10421922	10421946	10421890	10421946	AAUUUAAUUGGGUAUGGCUGCUGG	AAUUUAAUUGGGUAUGGCUGCUGGCUGGGUCUAGAAGUCAGUCGUCCUUAUUGAUC	NA	0.07	0.29	1.18	0.88	1.15	0.17	1.4	0.48	0.84	0	0.31	0.53
novel0160	LG12	-	18162119	18162143	18162119	18162202	AACAGAUCUCAGCCUAGUUUUUUG	CGCGGCUGGGUUGAGUUUGAUUUCAUUUUUCAGGUUGGUUUUAGCCUGAUUUUAUUUUAAACAGAUCUCAGCCUAGUUUUUUG	NA	0	0	0	1.13	0.1	0	0	0.12	0	0	0	0.32
novel0161	LG12	-	18444381	18444403	18444381	18444464	UUGCAAAGAUAGAUUUACUAGC	UAGUAAUCCUUCUUUGCAAAAUCAUUUAUUAUUUUUCCUUUAAUUACUAUAAUCAAUGACUUUGCAAAGAUAGAUUUACUAGC	miR476	0.95	1.61	0.55	1	1.24	2.54	2.54	1.31	0.84	1.83	2.14	0.96
novel0162	LG13	+	1041639	1041663	1041639	1041707	AACCUGGUUUGUCUCUUAGGACCC	AACCUGGUUUGUCUCUUAGGACCCAUGCCCCGGGCAUUGGGUCAUUUUGAACUCUCGAGUCAGGUUUU	NA	0.29	0	0.64	0.5	0.1	0.34	0.64	0.12	0	0.2	0	0.53
novel0163	LG13	+	6167230	6167254	6167163	6167254	AAAAUUUGGUCUUGGGUCUGAGCC	AUCGAGCUUGAGUUUAAGUUUAUUGUAAAAUAAUAUUUUGGGCUACAAAAUAUUAUUUUUGUCAACUAAAAUUUGGUCUUGGGUCUGAGCC	NA	0.07	0.44	0.18	0.25	0.29	0.51	0.38	0.59	0.32	0.2	0	1.17
novel0164	LG13	+	9777578	9777602	9777578	9777653	AAUCUGCAGGGGGAGAGGACCGGC	AAUCUGCAGGGGGAGAGGACCGGCGGUUGCUGUGGCUGGACGGUGGUUGUGUUGGCUUCUUGUGGUGGAGAUGGU	NA	0.37	0	0.45	0	0.29	0	0.38	0.12	0	0	0.61	0
novel0165	LG13	+	12033027	12033051	12033027	12033120	AAUGAGCGUGGACGUGUCAGACCC	AAUGAGCGUGGACGUGUCAGACCCAACUCUAAGUUGGGCGUGGACAUGUUCAGGCCCAACUUGGGGUUGGGCGUGGACCGUCCAGCCCCAACC	NA	0.8	1.17	1.27	1.38	1.43	0.85	0.51	0.95	0.21	0	0.61	1.06
novel0166	LG13	+	12807247	12807271	12807247	12807312	AUUUAAGAGGGCUUGCGCACGGGC	AUUUAAGAGGGCUUGCGCACGGGCUUGUAAAGGCAGGCCUAAGCGUGAGCUUGUUUUUUAAAAAA	NA	1.32	1.17	0.45	2.38	1.05	1.52	2.54	2.14	1.68	3.87	0.31	2.66
novel0167	LG13	+	13587649	13587670	13587649	13587733	UGGACUCCUCUGCUUGUUGUU	UGGACUCCUCUGCUUGUUGUUUAAUUUUUAUUUUUAUUUUAUAUAUAGAGAAAAGAAAUUAAACAGCAAACAGACUAGCCCAGA	NA	1.17	0.44	0.27	0.5	1.15	0.51	0.64	1.55	0.21	2.65	1.83	0
novel0168	LG13	+	15473532	15473556	15473532	15473594	AAAAAAAAACUGUUGGCCAACGGC	AAAAAAAAACUGUUGGCCAACGGCUAUAAAAAUAGCCGUUGGCAACGGUAAUUUUAUUUGGC	NA	205	473.55	287.77	352.42	386.4	384.82	444.58	528.21	408.49	534.78	606.92	630.39
novel0169	LG13	-	342874	342898	342802	342898	AUGCUCAAAACAGUAGGGAACCGG	AUGCUCAAAACAGUAGGGAACCGGUCUGACUUGGUUGAAAAUGGGUCAGAAAUGGGCUGAACCGGUCAGGAAACCGAUUCUAUACGUUGGGCGGUU	NA	3.73	5.84	2.73	4.51	6.11	1.69	4.83	4.88	2.84	2.85	5.5	6.27
novel0170	LG13	-	2593295	2593319	2593258	2593319	UCAGCCCGGUCUGAGAGGUCGAUC	UCAGCCCGGUCUGAGAGGUCGAUCUGGAAUUUGGUCAAUCCGGGAUUGGAACCGGGCCAGG	NA	0.37	0.29	0.18	0.38	0.67	0.51	0.64	0	0.11	0	0	0.11
novel0171	LG13	-	2813222	2813246	2813222	2813291	AUGCGCGCGUGUCAUGCACGGAUG	UUUGUGUAUGACAUGUGUACAUGCACUGAUGGGAGUAUCAUGUGCAUGCGCGCGUGUCAUGCACGGAUG	NA	1.24	1.46	1.36	2.5	1.53	1.01	1.78	4.76	3.57	2.45	3.06	2.76
novel0172	LG13	-	14300836	14300860	14300781	14300860	AUUUCUUGCGGCGGCGCGUGAACC	AUUUCUUGCGGCGGCGCGUGAACCCACGCGCCGCCAGUGGCGGUGGCACGUGGAGAAGACGCGCCGCCACUGUUCCUGC	NA	16.66	25.71	27.43	28.42	41.89	24.85	34.44	32.49	13.45	22.43	16.82	41
novel0173	LG14	+	6558757	6558781	6558710	6558781	AUGAUCUGCUGUCCUCUGAUUGGC	GGUGGAAGAUGGCUUGUGGAUCCGCAUAGCUCGGCUUGCUGCAUGGAAUGAUCUGCUGUCCUCUGAUUGGC	NA	0	0.15	0.09	0.63	0.48	0.17	0.13	0.48	0.32	0.41	0.61	0.11
novel0174	LG14	+	6858883	6858907	6858847	6858907	ACCUUUGGACUGCUUGUGUGACCC	GUCACGCGAGCAGUCUAAAAACAAGUGAGUCUCAACACCUUUGGACUGCUUGUGUGACCC	NA	0.29	0.88	0.36	0	0.76	0	0.25	0.71	0	0	0.61	0.21
novel0175	LG14	+	11636397	11636421	11636373	11636421	UAAACUCGGACCGGUCCAGCCACC	UUGUUGCACUGGUUGGUUUUUUAAUAAACUCGGACCGGUCCAGCCACC	NA	5.63	10.81	5.9	10.14	10.97	6.09	10.68	8.69	4.52	6.73	5.2	11.58
novel0176	LG14	+	13609809	13609833	13609809	13609890	ACUUCUGAGCUGCUGAUGAGAUGC	ACUUCUGAGCUGCUGAUGAGAUGCUGGCAAGUGAACAUAUCAUUGCUUUUAUAAUACACGUUUGGCUCAGCAAUAGCUCUG	NA	0.37	0	0.18	0	0	0	0	0.12	0	0.2	0	0.64
novel0177	LG14	+	18045225	18045249	18045225	18045304	AUUGCUUUGGGUCCUGACGUGUGC	AUUGCUUUGGGUCCUGACGUGUGCAGGACCCAAUUAGGUGUUGGAUCCAGCGGGUGCAGGACCCAAAAUAGCUUUAGGU	NA	3	3.8	3.18	4.51	5.15	3.89	7.12	3.21	1.16	4.08	1.53	5.2
novel0178	LG14	-	1465964	1465989	1465964	1466017	CUGCCACGACCUUUGAAAUUUAAAG	UUGAAAUUUAAAGGUUGUGGCAUUAACACUGCCACGACCUUUGAAAUUUAAAG	NA	0.07	0.15	0.73	0.38	0.48	1.52	0.89	0.36	0.32	2.45	0.31	0.74
novel0179	LG14	-	6359963	6359987	6359935	6359987	UGGUGACUGUGUAGCGUAAGCGGC	UGGUGACUGUGUAGCGUAAGCGGCAAUCCUUUAUGUUGCUAUAGCCACCAGA	NA	0	0.44	0.09	0.5	0.86	0.34	0.64	0.59	0.32	0	0	0.32
novel0180	LG14	-	7084525	7084549	7084525	7084581	AAGACCCAAGGGACUUGAGCCAGG	UGACUCAAGUGUCUUGGGGCAGGCGAUGCUGCAAGACCCAAGGGACUUGAGCCAGG	NA	0.37	0.44	0.45	0.38	0.38	0.17	0.64	0.12	0.32	0.2	0.92	0.74
novel0181	LG14	-	15140393	15140417	15140343	15140417	AUUGCUUUGGGUCCUGACGUGUGC	AUUGCUUUGGGUCCUGACGUGUGCAGGAUCCAAAAUAGCUUUGGAUUCUGCCCGGUGCAGGACCCAUGUGGGUG	NA	3	3.8	3.18	4.51	5.15	3.89	7.12	3.45	1.16	4.08	1.53	5.2
novel0182	LG14	-	15531207	15531231	15531207	15531282	AAGACGCGCCGCCACUGUUCCUGC	UCCAGUGGCGGCGCGUGAACCCACGCGCCGCCAAUGGCGGUGGUGCGUGGGAAGACGCGCCGCCACUGUUCCUGC	NA	1.39	4.53	5.9	3.51	5.44	3.72	4.83	5.59	2.63	1.22	5.5	4.35
novel0183	LG14	-	17575183	17575206	17575183	17575257	CGUGAUAUUGGUCUGGCUCAUCU	AGAUCGAGGUCAUGAAAUGAUCUGGCCAUGUUUCUGGAGAAGUAGACACGGCGUGAUAUUGGUCUGGCUCAUCU	miR171_2	62.63	35.49	20.98	79.75	85.98	101.11	29.49	45.22	20.91	64.02	169.39	136.28
novel0184	LG15	+	648525	648549	648491	648549	AGAUGAUUGCACCCGGAUGACGUG	CGGUUCAUGGUGUUCGAUGGUUUGUGACUUUUAUAGAUGAUUGCACCCGGAUGACGUG	NA	0.44	0.15	0.27	0.13	0.29	0	0.13	0	0	0	0.31	0.53
novel0185	LG15	+	959400	959424	959400	959474	AGCUUAAAUGGGACGUGGACGAGC	AGCUUAAAUGGGACGUGGACGAGCGGUGUUCCCACAGAAGACUGUGCAGACAUUCACUUCCCAUUUGAUGCUCU	NA	4.24	1.31	1.27	2.88	7.63	3.38	2.8	5.12	2.1	3.06	1.83	3.29
novel0186	LG15	+	12304109	12304133	12304050	12304133	UUAGGUCCGGCUGCACAACAAGAC	UCUGCUUGAGCAGGACCAAUUAGAGUUGGGCCCUAUUGUAGAUAGGACCCAAAGUAGAUUUAGGUCCGGCUGCACAACAAGAC	NA	0.44	0.44	0.45	1	0.29	0.34	0.76	0.48	0.42	0.2	0.31	0.96
novel0187	LG15	+	14005137	14005161	14005078	14005161	AUUUCAGCCUUGUAGACCGUUAUC	UACGGUCAUAUAUCCCUUGGGAUGUUUGGCGGUUUGAAAUCCCUCCAAACUGUCACGUCAUUUCAGCCUUGUAGACCGUUAUC	NA	0.51	0.58	0.36	2.5	2.29	1.86	2.29	0.83	1.26	1.43	0.31	1.38
novel0188	LG15	+	16050137	16050159	16050099	16050159	UUUGCUUGUAUUGGAUGAUGUG	CAACGAUGCCUCCAACAGAAGUUAACUGGAAAGAAGUUUUUGCUUGUAUUGGAUGAUGUG	NA	8.99	9.79	7.72	5.13	8.97	7.1	9.41	8.69	6.83	10.6	10.4	9.88
novel0189	LG15	+	17546569	17546593	17546569	17546645	AAAGUUGACGUCUCUGCUUACCAG	AAAGUUGACGUCUCUGCUUACCAGAAUUCUUCCAUUUUGAGGCUGGAAGAUUCUGUAAGCUUUUGAUGGACUGGCU	NA	0.15	0.44	0.27	0.88	0.29	0.51	0.51	0.24	0	0	0.31	0.11
novel0190	LG15	-	1180513	1180537	1180470	1180537	AAAAGGAACUUGGCCGACCUCAGC	AAAAGGAACUUGGCCGACCUCAGCCCAAAAGAGGGUUGGGCUGAUGUCGGCCCAAAAGAGUGUUUGG	NA	1.02	0.29	0.45	0.88	0.57	0.17	0.64	0.83	0.63	0.61	0.31	0.96
novel0191	LG15	-	13553301	13553322	13553247	13553322	AUGAGCUGCUGCUGAUCGAGC	AUGAGCUGCUGCUGAUCGAGCAGCUGCUCAGCGAGCUGCUGCUGCUGCCGCUGCUCGAUCAGCAGCUGCUCAUCG	NA	0.15	0.73	1.27	0.5	0.29	0.17	0	0.48	0.32	0	0.92	0.64
novel0192	LG15	-	14394678	14394702	14394678	14394745	ACUAGCCGGGCUGUGUUUUAAAAC	UUUUCUUCAAUCCGGCCCGGUUUCAACUCCAGGUCCUGGGUUGACUAGCCGGGCUGUGUUUUAAAAC	NA	1.53	0.88	2.09	2.25	1.72	3.55	1.4	2.86	0.63	1.22	0.61	2.97
novel0193	LG15	-	14613972	14613996	14613936	14613996	AAUCCCCGGAUCCACUGAACACCC	AAUCCCCGGAUCCACUGAACACCCUGCAAGUCCAGUAGACAUGUAAGAUAUCGCGGGGGU	NA	216.18	446.97	385.5	570.88	417.99	441.46	600.65	486.92	204.66	419.99	306.67	570.06
novel0194	LG16	+	2473192	2473216	2473155	2473216	AUGGUUGGUGGUUCACUGUUAAGU	UUGAUUUAGUGACAAUCAUUUAUGUCAACAACUUUUGAUGGUUGGUGGUUCACUGUUAAGU	NA	0	0	0.36	0.13	0.29	0	0	0.48	0.11	0.61	0	0.96
novel0195	LG16	+	5224874	5224898	5224874	5224956	ACUAGGGCUGCGGACACCUGGAGC	ACUAGGGCUGCGGACACCUGGAGCUUGGCUGUCAGGCCUGGGUGUUGGGCAGGCCGCGCUCCAGGCUCCAGCCACCUAGUGA	NA	0.73	0.88	1.54	0.38	0.57	0.68	1.02	1.19	1.26	0.41	1.22	0.96
novel0196	LG16	+	12236378	12236402	12236378	12236453	UAUUAAACCCGGACUGGUCCAGCC	UAUUAAACCCGGACUGGUCCAGCCACGGGGUCGACCGGGUCCCGGGUCGACCCGCCGGGCUGGGUUUAAUAACAG	NA	8.33	12.27	10.9	12.27	11.36	7.1	16.14	10.47	6.93	12.44	9.78	13.81
novel0197	LG16	-	2107347	2107371	2107302	2107371	AAUGGGCAAUGAUCUUGAACACCA	AAUGGGCAAUGAUCUUGAACACCAAUUAUAGGAGAUUCCGACUGGUGGUGUUCAAGAUCAUUGCCCAUU	NA	11.84	15.48	11.26	14.52	22.81	12	17.29	13.8	10.82	12.44	15.9	23.05
novel0198	LG16	-	3704435	3704459	3704435	3704518	AGUGGCGCGUGUGGAUCUUUUCGA	AAAAGGUGUCGGCGCGUCACGCUCAUACGCCAGUGAGUAUGUGUCGUCCGCGGUGUUUCAGUGGCGCGUGUGGAUCUUUUCGA	NA	0.15	0.44	0.55	0.75	1.72	1.18	0.25	0.71	0.53	0.2	0.61	0
novel0199	LG16	-	9719823	9719845	9719790	9719845	AAAAAAACUGUUGGCCAACGGC	AAAAAAACUGUUGGCCAACGGCUAUAAAAAUAGCCGUUGGCAACGGUACUUCUAU	NA	2.56	19.43	3.09	7.51	4.77	4.23	3.69	6.31	5.46	4.49	99.98	6.37
novel0200	LG16	-	15391321	15391344	15391293	15391344	GCUUGAUGUUCGUGGGCUGGGGC	GCUUGAUGUUCGUGGGCUGGGGCAGCUCGCCUAAACCCAGGCAUGAGGCAC	NA	0.29	0.15	0	0.25	0.1	0	0	0.12	0.32	0.82	0.31	0.42
novel0201	LG16	-	16712374	16712395	16712313	16712395	CAGCGGUUCCAGGAGUGAGGC	CAGCGGUUCCAGGAGUGAGGCUCAGUUCUUCUUCUCCUUGCAGAGGUGCUGUUGCUGCCUUUUUUCCAGUGGUGCUGCAGCU	NA	0.37	0.88	0.73	1.25	0.38	0.85	0.38	1.19	0	1.02	0	1.17
novel0202	LG17	+	1352395	1352419	1352395	1352451	AAUCUCGGAUCUCCCACUAUCAGG	AAUCUCGGAUCUCCCACUAUCAGGUACGAUCACUCUCUAGUGGGGGGUGAGGUUUC	NA	0.51	0.29	0.09	0.63	0.38	0	0.13	0.12	0	0.82	0	0.21
novel0203	LG17	+	1510145	1510169	1510145	1510201	AAUCUCGGAUCUCCCACUAUCAGG	AAUCUCGGAUCUCCCACUAUCAGGUACGAUCACUCUCUAGUGGGGGGUGAGGUUUC	NA	0.51	0.29	0.09	0.63	0.38	0	0.13	0.12	0	0.82	0	0.21
novel0204	LG17	+	8898982	8899006	8898982	8899065	UUUCUGGCGGCGGCGCGUGAACCC	UUUCUGGCGGCGGCGCGUGAACCCACGUGCAGCUAGUGGUGGUGGCUGUGACGCGUGGAGGAGACGCGCUGCCGCUGUCCCUG	NA	4.9	8.62	8.54	7.26	8.21	4.73	7.12	5.24	4.1	4.49	7.64	7.12
novel0205	LG17	+	11427305	11427329	11427258	11427329	AACGGUACUGGUGAUCUCAUCAUC	UGGUGACCUUUUCUAGUGUAGUUGGUAUGUCUUGUUGAUAUCUUUCUAACGGUACUGGUGAUCUCAUCAUC	NA	8.11	13.88	12.44	16.78	12.98	16.23	13.6	15.11	6.93	10.4	4.59	22.84
novel0206	LG17	+	12168449	12168473	12168380	12168473	GUAAGAAAGCUGGCUCAGACACCC	GUUCGAGUCAUGUGGUUGCUAGAGGUUUACAUGGUCGUUAACUUUAAGGUCCGUGGAAUUAGUCGAGAUGUAAGAAAGCUGGCUCAGACACCC	NA	3.8	10.22	11.08	8.64	11.26	7.44	10.55	8.21	5.46	7.75	7.95	13.49
novel0207	LG17	+	12456753	12456777	12456753	12456837	AGGGGGGCAAUUUUGAGCGGAGAA	AGGGGGGCAAUUUUGAGCGGAGAAAAUUUAAGGAACCAUAAAAAAACCGUAGAUAUAUUUUCUCUGCACAGAAUCGCCUCCACC	NA	10.3	11.54	18.17	19.4	18.13	27.73	29.49	28.8	17.34	22.43	16.51	26.24
novel0208	LG17	+	16483423	16483447	16483400	16483447	AGGAACUUGGGUCUGCGCUCCUGC	UUGCAAGACCCAAGGAACUUGGGAGGAACUUGGGUCUGCGCUCCUGC	NA	1.53	4.24	3.18	4.26	3.15	2.71	1.91	0.59	0.63	1.63	0.31	2.23
novel0209	LG17	-	2430885	2430909	2430885	2430975	ACAAUCUGUUGCCUCCGUGGACGU	AAACACUGGGUUUUGUGGGAUUGUAUUGGGUUGAGUUGAGUGUUUGUAUCAUUCCUCCAAUAAUAUACAAUCUGUUGCCUCCGUGGACGU	NA	23.75	44.55	47.05	67.23	50.48	31.11	50.97	48.67	29.31	37.31	37.3	45.67
novel0210	LG17	-	3033339	3033359	3033298	3033359	CUGGCAACUUUGCCGAGGUG	CUGGCAACUUUGCCGAGGUGAUCAAUUGCCUGUUGAUUACCUCUUUUCCCUGUUGCCGAUA	NA	0.51	2.48	1.45	1.25	2.58	1.01	2.16	1.55	1.47	0.61	4.28	2.44
novel0211	LG17	-	5474237	5474261	5474237	5474306	AAGAAUAUCAAGUCGAGCUCCAUG	AGACGAGACUCAAUAGCAUUUAGGUUUGACUCUGUAGUCAGACCCAAGAAUAUCAAGUCGAGCUCCAUG	NA	0.22	0.15	0	0.63	0.1	0.17	0.13	0.24	0.11	0.2	0	0.11
novel0212	LG17	-	5919218	5919242	5919218	5919266	GCUCUCCACUGUGCUCUGUUGUGC	GGCCGAUGGUGAGCUGAGGGAACUGCUCUCCACUGUGCUCUGUUGUGC	NA	0.29	1.02	0.45	0.88	0.57	0.85	2.8	1.43	0.11	0.82	0	1.06
novel0213	LG17	-	9749968	9749992	9749915	9749992	AUUUACUGAGUUUGGUCGGCAUCC	AUUUACUGAGUUUGGUCGGCAUCCUGAUUUUGUUCCUGAGGAUAUCUUAACCGAUGCCGUUCUAUGUUCACAAACAC	NA	1.17	1.02	1.36	2.38	1.53	1.18	3.3	2.86	1.26	1.63	1.83	1.06
novel0214	LG17	-	11768339	11768360	11768271	11768360	UAGACUAGCAGCCCUGAUUCC	UAGACUAGCAGCCCUGAUUCCAUUACCUAACAGGUUUUUUUAUAAAUAAAUCUGUUAGGUAAUGUAAUCAAGGCUGCUAGUCUAUCAUG	NA	0.44	1.02	0.45	0.25	0.86	2.2	1.14	0	1.26	0.82	0.92	1.06
novel0215	LG17	-	12441722	12441746	12441674	12441746	ACGCGCUGAACUCAAACACAUGUG	ACGCGCUGAACUCAAACACAUGUGGGUUUGACAAGGUGUCAAACCUAUUAUUUUGGGUUCAGCUACGCGUUG	NA	0.37	0.44	0.09	1.38	0.48	0.17	0.64	0.59	0	0	0	0.53
novel0216	LG17	-	13967697	13967721	13967636	13967721	UAAGCAUGUUGGGCUUUGGGCGUG	UAAGCAUGUUGGGCUUUGGGCGUGCUCCUGAGCUCGAGCAUGUUGGGCUCAGGCAUGGAAGCUCAAGCCCACGAGGGUGCUGGGG	NA	0.22	0.15	0.18	0.5	0.86	0	0.13	0.83	0	0.82	0	1.06
novel0217	LG17	-	15237631	15237652	15237573	15237652	CUGCGGCUGCAUCCACGUUUC	CUGCGGCUGCAUCCACGUUUCCGAACCAAAAUUAUAAAUAUUAUAUUUUUUAUUUGGAAACAUGGGUGUAAUCACAGUC	NA	2.12	1.9	0.27	0.13	1.91	0.85	0.51	1.9	0.53	2.04	5.2	0.85
novel0218	LG18	+	1071655	1071677	1071655	1071745	UUAUUAGCUCUCCAUCAAGUGU	UUAUUAGCUCUCCAUCAAGUGUUAAUGGCACAGUACUUUUCUCUCUUUAAAGGUGAAGGGCCAUUAACAACUGAUGGAGUGUUAAUAGCC	NA	0.51	0.58	0.27	1.13	1.34	0.68	0.89	0.71	2.42	1.22	0.31	0.85
novel0219	LG18	+	3089386	3089410	3089386	3089454	ACCGGAUCGCCGAAUCAUACUAGG	ACCGGAUCGCCGAAUCAUACUAGGUUAUUUCUUUCCCUGUUUUAUUAAUUUGGAUCUCGGGUUGACCC	NA	0.22	0.29	0.18	0.5	0.29	0	0.25	0.71	0.21	0.2	0.92	0.32
novel0220	LG18	+	3090097	3090121	3090071	3090121	UUUCUCUGUGGUCUCAGGUUCGAG	AGAGCUUGAGACUAAGAGGUUUGUUUUUUCUCUGUGGUCUCAGGUUCGAG	NA	66.29	118.17	100.28	130.45	122.82	67.46	115.53	109.83	72.39	81.35	102.43	149.66
novel0221	LG18	+	4557341	4557365	4557313	4557365	AUAGUCAAGGCGAUCAUUCUCUCG	UGAGAAUGAUCGCCUUGACGUGGUACACAUAGUCAAGGCGAUCAUUCUCUCG	NA	0.51	0.44	0.09	0.38	0.1	0	0	0.12	0	0	0	0.11
novel0222	LG18	+	4836951	4836975	4836925	4836975	UAACCCGGACCGAUCUAGCCACCA	GUUUUUGCUCAUCCUGUGUUUUUGCCUAACCCGGACCGAUCUAGCCACCA	NA	1.02	0.88	0.91	1.25	1.72	1.86	1.78	1.9	0.53	1.63	0.31	1.17
novel0223	LG18	-	10579047	10579071	10579047	10579098	AAUCUAGAGUCUGACUAGUUGAGC	ACUCGAACUGGUGAUUUCUAGGGAGCAAAUCUAGAGUCUGACUAGUUGAGC	NA	6.58	9.2	6.18	9.51	10.5	5.75	9.28	8.33	5.99	7.34	7.34	9.45
novel0224	LG18	-	15558298	15558322	15558258	15558322	AAAAGACUGCUCAGCGUUUCACUG	AAAAGACUGCUCAGCGUUUCACUGUGGACUUGCACAGUAAAACACUGAGCAGUUUUAGUUUAUU	NA	5.41	7.01	8.81	7.26	9.64	5.07	4.58	9.52	3.36	7.54	4.59	7.22
novel0225	LG19	+	1077300	1077324	1077249	1077324	GUUUCUUGGGUCUAGAAGGGGAUG	ACUCCUACCACUCCUAAGCAACUUGAAUCAGGUGCACCUUUCCCUCCCUAAGUUUCUUGGGUCUAGAAGGGGAUG	NA	2.12	4.67	2.63	3.51	1.34	1.01	4.7	3.33	2	3.67	0.92	5.74
novel0226	LG19	+	4252081	4252105	4252036	4252105	AGCGUGUCGGGGUUUGGCAGACUG	CACUGCCAAGCCCAAUCGCGUAUUGGUCUAGCUAGCGCUGGACCUAGCGUGUCGGGGUUUGGCAGACUG	NA	0.29	1.02	0.55	1.38	0.95	0.17	0.89	0.24	0.84	0.2	0	0.21
novel0227	LG19	+	4626528	4626552	4626468	4626552	UUGGGUCUGGCACUUGGAUGAACC	UUUGACAUCUUACCAUAUCCAUGUUGCCUCGGGUUCAGCACAUGGCUGAACCCGAACGUAUUGGGUCUGGCACUUGGAUGAACC	NA	0.22	0	0.91	0.25	0.29	0.51	0.64	0	0.11	0.41	0	0.21
novel0228	LG19	+	10406330	10406351	10406290	10406351	UGAACAGUGUAGGCAUGCUCC	GGCAUGCCUCACUGUUUCAAAAAAAAAAAAAAUUGUUUAGUGAACAGUGUAGGCAUGCUCC	NA	52.11	81.8	104.64	93.89	135.8	30.1	73.97	71.75	24.48	33.44	24.46	114.61
novel0229	LG19	+	13315848	13315873	13315848	13315950	ACGGCCCACUGAACAUCCUGCAAGC	ACGGCCCACUGAACAUCCUGCAAGCCCAGUGAGCAGGUAAGGCACCGCGGGGGUGACAGGCGUGCACAUAGAGGGUCGAACCCAGGACGGGGGCGGAACAAG	NA	47.87	98.16	83.02	96.9	98.77	82.51	105.11	112.09	52.11	71.36	50.75	106.53
novel0230	LG19	+	13325621	13325645	13325586	13325645	AACCGGUCGACUGGUUAAGCCAGA	UGGGAAUCCGUUGACUGGUUUCACUGAUCUUUACGAACCGGUCGACUGGUUAAGCCAGA	NA	0.37	1.02	0.55	0.75	0.57	0	1.14	0.24	0.21	0	0	1.49
novel0231	LG19	-	9217893	9217917	9217865	9217917	AACUCACGUCCACCUGGUCUCAGC	AACUCACGUCCACCUGGUCUCAGCAUGUGGCUGACCCAAGAUACUGGGUUUG	NA	0	0.15	0.27	0.13	0.19	0.51	0.38	0.24	0	0.82	0	0.42
novel0232	LG19	-	10904301	10904325	10904301	10904377	GUUAUUGGGUCUGGCGGGAAUGUC	CGAUCAUAUCAGACCCAAUAGCCUUAGGUUUGGCGGCCACCCAGAUCCAAAAGUUAUUGGGUCUGGCGGGAAUGUC	NA	0.22	0.15	0	0.75	0.67	0	0.51	0.24	0.21	0.61	0.61	1.27

## Sheet: Table S6
Table S6. Expression levels (TPM) of all identified miRNAs in the four treatment points.
Group	miRNA	CK1	CK2	CK3	T11	T12	T13	T41	T42	T43	TR1	TR2	TR3
CK(291)	ptc-miR1444a	26.16	55.65	80.03	81.5	51.72	12.68	64.31	95.31	67.87	54.84	77.97	85.5
	ptc-miR1444b	135.28	470.63	480.34	400.49	366.27	47.85	458.18	557.96	266.44	295.83	431.11	698.58
	ptc-miR1444c	135.28	470.63	480.34	400.49	366.27	47.85	458.18	557.96	266.44	295.83	431.11	698.58
	ptc-miR1444d	0.29	0.88	2.73	3.13	1.05	1.18	1.65	1.31	1.68	1.83	1.22	2.02
	ptc-miR1444e	0.29	0.88	2.73	3.13	1.05	1.18	1.65	1.31	1.68	1.83	1.22	2.02
	ptc-miR1446a	239.79	231.96	100.92	245.25	350.43	135.6	400.99	314.26	196.15	371.88	473.3	350.83
	ptc-miR1446b	216.91	177.18	75.76	186.79	273.79	114.13	297.15	235.96	172.41	297.26	416.74	255.45
	ptc-miR1446c	173.43	146.07	66.95	162.75	228.75	86.4	235.38	194.32	141.42	228.35	295.36	222.1
	ptc-miR1446d	174.3	147.09	67.49	164.25	229.8	87.58	235.51	194.67	141.94	228.75	298.72	222.42
	ptc-miR1446e	173.43	146.07	66.95	162.75	228.75	86.4	235.38	194.32	141.42	228.35	295.36	222.1
	ptc-miR1447	983.41	640.51	569.26	476.86	1146.61	866.52	656.7	820.34	715.48	1006.76	1396.98	797.68
	ptc-miR1448	2292.18	3856.64	2186.4	2460.29	2713.32	1780.39	2807.67	2801.82	1775.16	2856.57	4873.07	3128.81
	ptc-miR1450	737.34	740.57	444.64	660.14	688.25	411.54	601.93	748.11	864.15	590.23	1309.23	645.69
	ptc-miR156a	12.94	14.75	13.63	9.77	16.99	19.11	24.66	19.04	17.97	26.3	32.41	15.19
	ptc-miR156b	12.06	14.17	13.44	9.64	16.89	17.92	24.66	19.16	17.55	24.67	29.66	14.98
	ptc-miR156c	12.94	14.75	13.63	9.77	16.99	19.11	24.66	19.28	17.97	26.3	32.41	15.19
	ptc-miR156d	19.29	18.11	19.35	15.65	24.43	26.71	35.84	26.18	26.69	33.03	37.61	19.12
	ptc-miR156e	12.94	14.75	13.63	9.77	16.99	19.11	24.66	19.28	17.97	26.3	32.41	15.19
	ptc-miR156f	12.94	14.75	13.63	9.77	16.99	19.11	24.66	19.04	17.97	26.3	32.41	15.19
	ptc-miR156g	42.17	29.36	29.61	51.45	58.69	45.82	61.9	59.02	32.88	96.44	89.89	40.68
	ptc-miR156h	47.72	34.47	32.16	55.71	64.99	51.91	71.17	65.8	35.83	102.35	103.96	47.8
	ptc-miR156i	42.17	29.36	29.61	51.45	58.69	45.82	61.9	59.02	32.88	96.44	89.89	40.68
	ptc-miR156j	42.17	29.36	29.61	51.45	58.69	45.82	61.9	59.02	32.88	96.44	89.89	40.68
	ptc-miR159a	12382.1	15843.1	12912.2	11007.3	17190	8161.22	16283.8	14826.4	10451.2	11805.5	16797.7	15530.3
	ptc-miR159b	12382.3	15843.6	12912.6	11008.8	17192.3	8162.23	16284.3	14827.7	10451	11806.5	16798.6	15530.6
	ptc-miR159d	91.72	83.84	89.93	69.36	96.77	50.22	91.13	86.15	62.3	60.35	104.87	76.48
	ptc-miR159e	0	0.29	0	0.25	0	0.17	0	0	0	0	0	0.11
	ptc-miR160a	17.76	48.06	33.52	37.31	46.38	12.68	35.46	37.36	23.43	24.87	23.54	43.65
	ptc-miR160b-5p	20.32	53.17	41.33	43.94	53.63	15.89	40.8	42.48	27.42	28.14	27.82	49.18
	ptc-miR160b-3p	0	0.15	0	0.13	0.1	0	0	0	0.53	0.2	0.31	0.42
	ptc-miR160c-5p	20.32	53.17	41.33	43.94	53.63	15.89	40.8	42.48	27.42	28.14	27.82	49.18
	ptc-miR160c-3p	0	0.15	0	0.13	0.1	0	0	0	0.53	0.2	0.31	0.42
	ptc-miR160d	17.76	48.06	33.52	37.31	46.38	12.68	35.46	37.36	23.43	24.87	23.54	43.65
	ptc-miR160e-5p	28.21	25.42	17.44	24.16	22.04	41.59	35.46	43.19	46.12	43.22	62.07	25.17
	ptc-miR160e-3p	4.31	3.21	7.63	9.01	5.25	7.1	7.63	8.69	5.67	7.14	6.42	7.22
	ptc-miR160f	29.53	25.71	17.71	24.04	22.52	43.28	36.86	43.55	47.7	43.63	62.68	25.17
	ptc-miR160g	1.61	3.65	2.09	3	3.72	0.85	4.58	4.64	0.63	1.43	0.92	4.25
	ptc-miR160h	2.05	0.58	1.45	0.38	0.76	2.03	0.13	0.71	0.84	1.43	1.83	0.64
	ptc-miR162a	525.83	379.05	346.17	336.39	519.82	435.71	504.7	510.13	540.66	495.63	458.32	503.15
	ptc-miR162b	548.2	399.79	356.53	343.15	542.82	469.87	531.13	534.16	572.49	523.36	484.92	525.66
	ptc-miR164a	593.87	1364.86	629.12	992.03	674.13	500.64	858.28	1104.38	564.93	842.43	1526.62	817.97
	ptc-miR164b	597.97	1372.6	637.03	996.16	679.57	503.34	862.6	1112.83	567.03	847.33	1531.2	822.96
	ptc-miR164c	594.39	1365.3	629.03	992.15	674.42	500.47	858.41	1105.09	565.14	842.64	1527.54	818.5
	ptc-miR164d	593.87	1364.86	629.12	992.03	674.13	500.64	858.28	1104.38	564.93	842.43	1526.62	817.97
	ptc-miR164e	599.65	1380.2	639.75	999.67	683.29	504.36	866.03	1115.09	568.82	851.41	1536.4	825.73
	ptc-miR164f	0.88	2.34	0.55	2	2.29	1.52	2.54	2.5	0.95	0.61	3.67	1.06
	ptc-miR166a	57957.9	56372.4	56033	55900.1	58381.8	61839.7	55323.4	55826.3	61181	58173.9	57319.9	58770.3
	ptc-miR166b	58193.4	56751.6	56402.3	56330	58804.8	61981.1	55822.4	56301.8	61392.1	58474.4	57446.2	59377.8
	ptc-miR166c	57954.7	56364.4	56030.4	55888.8	58373.3	61833.3	55320.8	55818.4	61173.7	58166.3	57311.3	58768.4
	ptc-miR166d	58237.1	56844.6	56467.5	56362.2	58850	62027.1	55892.3	56358.2	61397.3	58540	57509.8	59450
	ptc-miR166e	58193.4	56751.6	56402.3	56330	58804.8	61981.1	55822.4	56301.8	61392.1	58474.4	57446.2	59377.8
	ptc-miR166f	58236.5	56844.1	56467.2	56362	58849.2	62026.9	55892.7	56358.3	61396.9	58539.8	57509.8	59449.5
	ptc-miR166g	82859.4	75557.7	80350.2	79226.3	77225.2	80395	75836.6	73570	76327.2	75364.9	74098.9	72203.1
	ptc-miR166h	82859.4	75557.7	80350.2	79226.3	77225.2	80395	75836.6	73570	76327.2	75364.9	74098.9	72203.1
	ptc-miR166i	58105.3	56572.5	56202.4	56029.7	58510.2	61998.7	55487.2	55989.1	61292.8	58344.3	57504.9	58926.2
	ptc-miR166j	57957.9	56372.4	56033	55900.1	58381.8	61839.7	55323.4	55826.3	61181	58173.9	57319.9	58770.3
	ptc-miR166k	57957.9	56372.4	56033	55900.1	58381.8	61839.7	55323.4	55826.3	61181	58173.9	57319.9	58770.3
	ptc-miR166l	58105.3	56572.5	56202.4	56029.7	58510.2	61998.7	55487.2	55989.1	61292.8	58344.3	57504.9	58926.2
	ptc-miR166m	82913	75663.2	80424.4	79277	77284.5	80455	75918.5	73636.5	76343.5	75444	74178.1	72285.1
	ptc-miR166n	27341.6	23818.5	27974.3	27172.9	23960.8	20054.3	24104	21351.6	17234.5	19686.1	18460.4	18597.1
	ptc-miR166o	27341.6	23818.5	27974.3	27172.9	23960.8	20054.3	24104	21351.6	17234.5	19686.1	18460.4	18597.1
	ptc-miR166p	15.57	19.13	14.35	23.79	16.03	13.86	12.96	15.71	14.08	17.33	15.29	7.54
	ptc-miR166q	27345.5	23824.9	27984.3	27176	23966.4	20058.6	24108.3	21355.5	17238.9	19693.8	18464.7	18603.6
	ptc-miR167a	634.95	267.01	254.25	248.38	395.18	283.71	372.39	438.49	425.82	525.4	560.14	298.79
	ptc-miR167b	653.95	290.24	268.6	255.02	398.71	293.18	385.74	450.63	423.72	538.04	609.36	308.56
	ptc-miR167c	632.97	266.14	252.98	246	393.94	276.44	370.99	437.18	423.83	523.97	559.53	297.51
	ptc-miR167d	653.95	290.24	268.6	255.02	398.71	293.18	385.74	450.63	423.72	538.04	609.36	308.56
	ptc-miR167e	2605.34	1936.28	1736.04	1953.01	2233.39	2340.38	2139.02	2480.78	2096.44	2647.39	2992.39	2429.38
	ptc-miR167f-5p	883.65	391.17	322.92	315.24	539.48	433.18	482.71	611.63	600.54	791.46	912.97	403.09
	ptc-miR167f-3p	6.29	2.34	5.09	3.76	2.96	10.14	4.32	5.95	7.88	8.77	16.51	2.55
	ptc-miR167g-5p	883.94	391.75	322.83	314.73	539.09	432.84	481.69	611.75	600.12	791.87	912.36	403.3
	ptc-miR167g-3p	6.29	2.34	5.09	3.76	2.96	10.14	4.32	5.95	7.88	8.77	16.51	2.55
	ptc-miR167h-5p	3.07	1.17	1.36	4.01	3.72	2.37	3.05	2.62	2.52	3.26	3.06	3.19
	ptc-miR167h-3p	6.29	2.34	5.09	3.76	2.96	10.48	4.32	5.95	7.88	8.77	16.51	2.55
	ptc-miR168a-5p	281.66	621.67	316.65	283.56	399.1	553.9	528.59	550.7	401.34	520.71	925.82	526.62
	ptc-miR168a-3p	35.15	46.89	39.88	19.28	35.5	27.39	25.67	32.72	19.86	24.67	54.42	39.62
	ptc-miR168b-5p	281.66	621.67	316.65	283.56	399.1	553.9	528.59	550.7	401.34	520.71	925.82	526.62
	ptc-miR168b-3p	35.15	46.89	39.88	19.28	35.5	27.39	25.67	32.72	19.86	24.67	54.42	39.62
	ptc-miR169ac	3.73	0	0.18	0.5	0.95	0.68	1.65	2.26	1.68	2.85	2.45	0.53
	ptc-miR169ad	3.73	0	0.18	0.5	0.95	0.68	1.78	2.38	1.68	2.85	2.45	0.53
	ptc-miR169ae	15.71	6.72	2.45	10.02	16.51	4.73	35.71	27.73	7.04	26.3	15.59	6.59
	ptc-miR169af	15.71	6.72	2.45	10.02	16.51	4.73	35.71	27.73	7.04	26.3	15.59	6.59
	ptc-miR169b-3p	0	0	0.09	0	0.1	0	0	0.24	0	0	0	0.32
	ptc-miR169h	0	0	0.09	0	0.1	0	0	0	0	0	0	0
	ptc-miR169q	16.01	2.48	1.54	2.25	5.82	5.07	6.74	4.64	7.04	8.77	13.15	0.42
	ptc-miR169s	0	0	0.09	0	0.1	0	0	0	0	0	0	0
	ptc-miR169t	1.24	1.46	0.82	0.25	2.1	0.17	2.16	1.9	1.05	2.85	3.36	1.27
	ptc-miR169u-5p	31.13	4.24	3.82	4.76	15.36	9.13	13.22	11.9	15.65	13.46	30.27	1.06
	ptc-miR169x	1.02	0	0.09	0.13	0.29	0.51	1.27	0.12	0.21	0.2	0.61	0
	ptc-miR169z	0.73	0.29	0	0	0.67	0	0	0	0.11	0.2	0.92	0
	ptc-miR171a-5p	0	1.17	0.45	0.5	1.24	0.85	1.53	1.43	0.53	1.02	2.14	0.74
	ptc-miR171a-3p	0.51	1.02	0.64	0.13	0.57	0.34	0.64	0.48	0.32	0.61	0.31	0.32
	ptc-miR171b	0.51	1.02	0.64	0.13	0.57	0.34	0.64	0.48	0.32	0.61	0.31	0.32
	ptc-miR171c	0.37	2.34	0.82	0.25	1.62	0.17	1.02	0.83	0.84	0.2	0	0.11
	ptc-miR171d	0.37	2.34	0.82	0.25	1.62	0.17	1.02	0.83	0.84	0.2	0	0.11
	ptc-miR171e	1.46	3.51	1.18	2.13	4.87	0.51	1.27	2.26	0.74	2.04	3.06	4.04
	ptc-miR171f	1.46	3.94	1.18	2.25	4.87	0.51	1.78	2.5	0.74	2.04	3.06	4.04
	ptc-miR171g-5p	0.15	0	0	0	0	0	0	0.36	0	0.61	0	0
	ptc-miR171g-3p	1.97	4.09	1.27	2.25	5.15	0.68	1.91	2.62	0.74	2.24	3.06	4.04
	ptc-miR171h-3p	1.97	4.09	1.27	2.25	5.15	0.68	1.91	2.62	0.74	2.24	3.06	4.04
	ptc-miR171i	1.32	4.09	1	2.13	4.39	0.51	1.27	2.5	0.74	1.22	2.45	3.08
	ptc-miR171j	0.07	0.15	0.09	0.13	0.29	0.34	0.25	0.36	0	0	0.92	0
	ptc-miR171k	0	0.15	0	0	0	0	0	0	0.11	0	0	0
	ptc-miR171l-5p	27.77	22.93	10.08	38.18	22.14	29.93	16.27	29.63	24.37	25.28	52.9	31.65
	ptc-miR171l-3p	0.07	0.15	0.09	0.13	0.29	0.34	0.25	0.36	0	0	0.92	0
	ptc-miR171m	0.07	0.15	0.09	0.13	0.29	0.34	0.25	0.36	0	0	0.92	0
	ptc-miR172a	1.61	1.9	2.09	1.25	3.44	1.69	1.27	1.78	1.16	1.83	8.56	2.44
	ptc-miR172b-5p	0	0	0.18	0.13	0	0	0	0	0.11	0	0.31	0
	ptc-miR172b-3p	1.61	1.9	2.09	1.13	3.53	1.69	1.27	1.78	1.16	1.83	8.56	2.44
	ptc-miR172c	1.61	1.9	2.09	1.25	3.44	1.69	1.27	1.78	1.16	1.83	8.56	2.44
	ptc-miR172d	0	1.17	0.27	0	0.19	0	0	0	0.11	0	0.31	0
	ptc-miR172e	0	1.17	0.27	0	0.19	0	0	0	0.11	0	0.31	0
	ptc-miR172f	1.61	1.9	2.09	1.13	3.53	1.69	1.27	1.78	1.16	1.83	8.56	2.44
	ptc-miR172g-5p	0	0	0.18	0.13	0	0	0	0	0.11	0	0.31	0
	ptc-miR172g-3p	0	2.04	0	0.13	1.24	0	0	0	0.21	0	0.31	0
	ptc-miR172h-5p	0	0.15	0.27	0	0	0	0	0.36	0.21	0	0	0
	ptc-miR172h-3p	0	2.04	0	0.13	1.24	0	0	0	0.21	0	0.31	0
	ptc-miR2111a	0.07	1.46	0	0.63	0.48	0.17	1.4	0.24	0.32	0.2	0.31	1.38
	ptc-miR2111b	0.07	1.46	0	0.63	0.48	0.17	1.4	0.24	0.32	0.2	0.31	1.38
	ptc-miR319a	26.89	281.91	38.88	43.57	124.82	14.03	96.08	37.6	178.29	24.26	48	17.95
	ptc-miR319b	20.39	212.24	29.7	34.68	98.68	12	77.78	30.94	131.96	19.37	33.63	10.3
	ptc-miR319c	27.11	282.5	38.97	43.57	125.3	14.03	96.72	37.6	179.03	24.26	47.7	17.95
	ptc-miR319d	27.11	282.5	38.97	43.57	125.3	14.03	96.72	37.6	179.03	24.26	47.7	17.95
	ptc-miR319e	2.92	12.56	3.63	5.13	6.3	1.52	5.97	6.54	10.4	3.87	8.87	2.66
	ptc-miR319f	26.09	185.51	44.96	49.83	76.06	19.27	67.74	47.48	88.04	38.74	57.48	38.45
	ptc-miR319g	26.09	185.51	44.96	49.83	76.06	19.27	67.74	47.48	88.04	38.74	57.48	38.45
	ptc-miR319h	2.92	12.56	3.63	5.13	6.3	1.52	5.97	6.54	10.4	3.87	8.87	2.66
	ptc-miR319i	1.9	1.9	2.63	1.38	1.24	1.86	2.16	0.59	1.26	1.63	3.06	0.42
	ptc-miR3627a	4.09	7.74	9.27	0.25	3.82	0.17	0.89	4.64	2.1	4.08	8.56	1.27
	ptc-miR3627b	0.51	0	0.09	0.13	0.1	0.17	0	0.36	0.11	0.2	1.53	0
	ptc-miR390a	13.67	74.06	36.7	54.96	79.21	5.92	66.73	45.1	21.85	22.43	11.92	82.74
	ptc-miR390b	13.67	71.87	36.61	54.71	78.83	5.92	66.09	44.86	21.12	22.02	11.31	82.85
	ptc-miR390c	13.67	74.06	36.7	54.96	79.21	5.92	66.73	45.1	21.85	22.43	11.92	82.74
	ptc-miR390d-5p	13.67	71.87	36.61	54.71	78.83	5.92	66.09	44.86	21.12	22.02	11.31	82.85
	ptc-miR390d-3p	0.73	2.19	0.91	0.63	0.29	1.18	1.53	0.59	0.63	0.2	0.61	1.91
	ptc-miR393a-5p	5.99	6.72	4.09	2.25	6.87	5.75	3.69	4.88	8.62	9.99	18.96	2.34
	ptc-miR393a-3p	0.22	1.31	0.27	0.13	1.43	0.17	0.38	0	0.21	0.2	1.22	1.91
	ptc-miR393b-5p	5.99	6.72	4.09	2.25	6.87	5.75	3.69	4.88	8.62	9.99	18.96	2.34
	ptc-miR393b-3p	0.22	1.31	0.27	0.13	1.43	0.17	0.38	0	0.21	0.2	1.22	1.91
	ptc-miR393c	18.86	12.71	7.9	4.13	14.22	18.09	7.63	9.64	15.65	25.08	32.41	5.2
	ptc-miR394a-5p	21.63	91	43.42	61.22	71.19	9.98	46.26	49.26	33.62	30.38	27.52	58.53
	ptc-miR394b-5p	21.41	91.15	43.69	61.09	70.72	9.3	45.12	49.5	34.15	30.38	26.91	58.42
	ptc-miR395a	0	0	0.09	0	0	0	0.38	0.36	0	0.41	0	0
	ptc-miR395b	2.92	10.66	5.54	11.77	5.44	17.42	789.27	432.07	11.14	386.97	6.12	463.53
	ptc-miR395c	2.92	10.66	5.63	11.77	5.44	17.42	792.95	433.49	11.14	388.8	6.12	465.23
	ptc-miR395d	2.92	10.66	5.63	11.77	5.44	17.42	792.95	433.49	11.14	388.8	6.12	465.23
	ptc-miR395e	2.41	10.22	5.54	11.52	5.34	16.57	789.27	430.99	9.46	380.03	6.12	465.97
	ptc-miR395f	2.41	10.22	5.54	11.52	5.34	16.57	789.27	430.99	9.46	380.03	6.12	465.97
	ptc-miR395g	2.92	10.66	5.63	11.77	5.44	17.42	792.95	433.49	11.14	388.8	6.12	465.23
	ptc-miR395h	2.92	10.66	5.63	11.77	5.44	17.42	792.95	433.49	11.14	388.8	6.12	465.23
	ptc-miR395i	2.92	10.66	5.63	11.77	5.44	17.42	792.95	433.49	11.14	388.8	6.12	465.23
	ptc-miR395j	2.92	10.66	5.63	11.77	5.44	17.42	792.95	433.49	11.14	388.8	6.12	465.23
	ptc-miR395k	2.41	10.22	5.54	11.52	5.34	16.57	789.27	430.99	9.46	380.03	6.12	465.97
	ptc-miR396a	1227.29	1133.64	767.19	831.28	827.39	693.22	855.74	1085.7	1135.53	1077.92	1925.01	760.62
	ptc-miR396b	1227.29	1133.64	767.19	831.28	827.39	693.22	855.74	1085.7	1135.53	1077.92	1925.01	760.62
	ptc-miR396c	2135.78	2606.73	1915.44	2228.31	2431.41	1652.57	2694.43	2905.34	2166.1	2192.53	2793.96	3152.61
	ptc-miR396d	2135.86	2607.76	1915.62	2228.43	2432.18	1652.91	2695.19	2905.7	2166.83	2192.74	2795.18	3152.61
	ptc-miR396e-5p	2144.11	2622.95	1921.16	2237.32	2440.19	1662.54	2709.56	2919.03	2178.29	2208.43	2811.69	3168.11
	ptc-miR396e-3p	214.65	468.15	399.95	402.75	385.83	175.5	400.61	380.9	227.25	359.44	374.55	473.09
	ptc-miR396f	29.16	28.19	20.89	18.9	27.29	20.8	22.75	23.08	14.18	29.97	65.13	29.63
	ptc-miR396g-5p	73.89	91.29	71.76	59.72	86.94	54.1	70.67	74.49	47.49	77.07	141.26	103.14
	ptc-miR396g-3p	9.94	12.56	12.44	11.52	14.03	5.24	6.23	12.61	8.19	14.88	22.01	12.75
	ptc-miR397a	3.87	20.01	13.63	16.65	8.68	0.85	10.68	23.32	7.14	3.67	8.87	29
	ptc-miR397c	0.15	0	0	0	0	0	0	0	0	0.61	0	0
	ptc-miR398a	66.94	43.97	31.79	38.68	38.75	61.04	46.26	101.26	18.81	25.28	23.54	207.76
	ptc-miR398b	2243.95	6958.69	8532.31	9148.22	5378.35	2655.71	8896.96	12372.9	6131.73	7049.78	4827.21	10813.9
	ptc-miR398c-5p	41.44	50.98	222.64	118.18	51.25	6.42	65.07	90.08	17.44	40.37	37.3	108.02
	ptc-miR398c-3p	2243.95	6958.69	8532.31	9148.22	5378.35	2655.71	8896.96	12372.9	6131.73	7049.78	4827.21	10813.9
	ptc-miR399e	0	0	0.09	0	0	0.34	0.13	0.12	0.42	0	0	0
	ptc-miR399f	4.53	3.65	7.54	7.76	18.04	6.09	8.26	7.97	5.36	6.12	3.36	8.82
	ptc-miR399g	4.53	3.65	7.54	7.76	18.04	5.92	8.26	7.97	5.15	6.12	3.36	8.82
	ptc-miR403a	47.87	52.73	57.59	35.3	54.21	52.41	63.68	66.99	59.47	60.76	105.79	64.05
	ptc-miR403b	47.36	50.98	57.86	34.93	53.54	52.25	63.04	66.99	59.26	60.14	104.26	63.41
	ptc-miR403c-5p	368.7	309.52	257.61	195.93	323.9	1123.86	455.38	457.77	616.2	552.92	569	223.9
	ptc-miR403c-3p	47.14	50.98	57.59	34.93	53.25	52.08	62.79	66.99	59.05	59.74	103.96	63.52
	ptc-miR403d	47.87	52.73	57.59	35.3	54.21	52.41	63.68	66.99	59.47	60.76	105.79	64.05
	ptc-miR408-5p	99.9	338.59	474.98	267.54	117	26.38	121.63	228.82	106.32	131.5	227.48	185.77
	ptc-miR408-3p	6254.75	21215.8	23887.6	27094.9	10864.1	4969.37	20235.7	30219.1	19803.9	16403	13251	19664.8
	ptc-miR472a	9229.53	10873.6	7761.03	8402.57	8288.74	11323.3	12761.2	10869.3	9652.94	15153.2	14961.7	8627.31
	ptc-miR472b	2347.94	3185.02	1934.51	2583.35	2350.77	2151.85	3454.97	3300.28	2833.57	3530.6	3988.84	2635.76
	ptc-miR474a	0.07	0.73	0.27	0.38	0.48	0	0	1.07	0.11	0	0	0.42
	ptc-miR474b	1.1	0.58	1.09	2	1.24	1.01	0.76	0.95	1.05	1.63	0.31	0.96
	ptc-miR474c	0.22	2.19	1	1	2.19	0.51	2.54	1.07	0.74	1.63	0.31	1.81
	ptc-miR475a-5p	19	21.62	15.99	10.64	23.19	14.2	24.91	21.06	14.39	13.46	36.38	25.28
	ptc-miR475a-3p	135.72	85.6	79.3	73.11	96.29	62.9	66.34	77.11	77.54	103.16	177.95	73.61
	ptc-miR475b-5p	19	21.62	15.99	10.64	23.19	14.2	24.91	21.06	14.39	13.46	36.38	25.28
	ptc-miR475b-3p	136.08	86.18	79.66	73.24	96.67	62.9	66.34	77.11	77.96	103.57	178.86	73.93
	ptc-miR475c	0.15	0	0.27	0	0.19	0.68	0	0.12	0	0.41	0	0
	ptc-miR475d-5p	19	21.62	15.99	10.64	23.19	14.2	24.91	21.06	14.39	13.46	36.38	25.28
	ptc-miR476a	4.9	4.38	2.36	3	3.05	3.55	4.19	3.69	2.42	4.28	10.09	2.97
	ptc-miR477a-5p	2.12	4.24	0.91	1.88	5.06	1.52	5.21	4.76	1.89	4.69	9.48	6.8
	ptc-miR477a-3p	0.07	0.29	0	0	0.57	0	0.89	0.12	0.21	0	0	0.74
	ptc-miR477b	2.12	4.24	0.91	1.88	5.06	1.52	5.21	4.76	1.89	4.69	9.48	6.8
	ptc-miR477c	0.51	1.02	0.82	0.88	0.29	0.17	1.14	0.71	0.21	1.43	2.14	0.53
	ptc-miR477d-5p	0.66	2.04	0.27	1.88	2.86	0.17	1.53	2.38	0.63	0.61	3.67	0.11
	ptc-miR477e-5p	48.16	31.84	6.27	12.39	20.61	90.63	41.18	43.91	101.28	131.5	261.72	19.01
	ptc-miR477e-3p	117.37	16.65	10.9	16.02	49.43	406.29	157.47	133.51	233.03	285.84	206.08	75.94
	ptc-miR478a	0	0.44	0.27	0	0.38	0.34	0.25	0.24	0.32	0.2	0	0.11
	ptc-miR478b	0	0.44	0.27	0	0.38	0.34	0.25	0.24	0.32	0.2	0	0.11
	ptc-miR478c	0	0.44	0.27	0	0.38	0.34	0.25	0.24	0.32	0.2	0	0.11
	ptc-miR478e	0	0	0.09	0	0	0	0.13	0	0	0.2	0	0
	ptc-miR478h	0.15	0	0.09	0	0.29	0.34	0	0	0.11	0.61	0	0.11
	ptc-miR478i	0.15	0	0.09	0	0.29	0.34	0	0	0.11	0.61	0	0.11
	ptc-miR478j	0.15	0	0.09	0	0.29	0.34	0	0	0.11	0.61	0	0.11
	ptc-miR478k	0.15	0	0.09	0	0.29	0.34	0	0	0.11	0.61	0	0.11
	ptc-miR478l	0.15	0	0.09	0	0.29	0.34	0	0	0.11	0.61	0	0.11
	ptc-miR478m	0.15	0	0.09	0	0.29	0.34	0	0	0.11	0.61	0	0.11
	ptc-miR478n	0.15	0	0.09	0	0.29	0.34	0	0	0.11	0.61	0	0.11
	ptc-miR478o	0.15	0	0.09	0	0.29	0.34	0	0	0.11	0.61	0	0.11
	ptc-miR478p	0.07	0	0.09	0	0	0	0.38	0.59	0.21	0.82	0.31	0.64
	ptc-miR478q	0.15	0	0.09	0	0.29	0.34	0	0	0.11	0.61	0	0.11
	ptc-miR478r	0.15	0	0.09	0	0.29	0.34	0	0	0.11	0.61	0	0.11
	ptc-miR478s	0.15	0	0.09	0	0.29	0.34	0	0	0.11	0.61	0	0.11
	ptc-miR481a	0	0	0.45	0.5	0.1	0	0.13	0	0.11	0.41	1.22	0
	ptc-miR481b	0	0	0.45	0.5	0.1	0	0.13	0	0.11	0.41	1.22	0
	ptc-miR481c	0	0	0.45	0.5	0.1	0	0.13	0	0.11	0.41	1.22	0.11
	ptc-miR481d	1.02	2.04	0.82	1.63	3.05	1.35	1.02	2.62	1.16	2.85	1.83	2.44
	ptc-miR482a.2	6940.93	13249.9	7765.85	9284.55	8041.28	8128.93	11184.4	9348.01	7116.18	12727.5	13038.8	9778.27
	ptc-miR482a.1	31.21	72.6	37.42	32.68	30.44	43.96	35.21	36.41	37.93	61.37	83.78	30.17
	ptc-miR482b-5p	6.14	4.09	6.9	3	3.05	11.84	4.96	8.45	10.09	9.17	19.57	4.46
	ptc-miR482b-3p	40.27	33.3	19.98	14.65	31.21	35.84	35.08	33.32	48.64	57.29	104.87	20.07
	ptc-miR482c-5p	58.25	56.82	61.4	27.29	43.71	139.66	55.67	67.11	36.67	98.07	101.51	42.81
	ptc-miR482c-3p	1212.08	1214.85	763.01	368.07	802.49	1102.56	692.8	881.15	795.86	1544.19	3298.45	464.48
	ptc-miR482d-5p	3	2.34	1.27	1.5	1.72	2.37	1.78	1.19	2.1	2.24	4.28	3.19
	ptc-miR482d-3p	1931	1631.44	1114.64	1041.1	1127.91	3785.65	2204.99	2346.67	3174.4	4640.73	5174.54	739.8
	ptc-miR530a	18.2	7.16	3.72	8.14	5.54	19.27	5.85	5.95	23.32	10.4	33.02	1.91
	ptc-miR530b	4.6	0.15	0.45	1	0	4.9	0.38	1.43	2.42	2.04	3.97	0
	ptc-miR536	13.67	17.38	11.81	22.66	8.78	59.01	78.67	67.71	67.45	51.58	31.8	69.15
	ptc-miR6421-5p	1.61	0.58	1.54	0.13	0.67	1.86	1.65	0.24	0.42	0.82	4.89	0.32
	ptc-miR6421-3p	218.01	165.79	169.5	155.11	268.64	282.36	256.48	259.17	243.85	324.17	353.14	261.61
	ptc-miR6425a-5p	0.58	1.02	0.55	0.75	2	0	2.16	0.95	0.32	0.82	0.31	4.46
	ptc-miR6425a-3p	0.07	2.78	0.73	0.5	0.76	0.34	0.38	1.31	0.32	0.2	0	1.38
	ptc-miR6425b-5p	0.58	1.02	0.55	0.75	2	0	2.16	0.95	0.32	0.82	0.31	4.46
	ptc-miR6425b-3p	0.07	2.78	0.73	0.5	0.76	0.34	0.38	1.31	0.32	0.2	0	1.38
	ptc-miR6425c-5p	0.58	1.02	0.55	0.75	2	0	2.16	0.95	0.32	0.82	0.31	4.46
	ptc-miR6425c-3p	0.07	2.78	0.73	0.5	0.76	0.34	0.38	1.31	0.32	0.2	0	1.38
	ptc-miR6425d-5p	0.58	1.02	0.55	0.75	2	0	2.16	0.95	0.32	0.82	0.31	4.46
	ptc-miR6425d-3p	0.07	2.78	0.73	0.5	0.76	0.34	0.38	1.31	0.32	0.2	0	1.38
	ptc-miR6425e	0.58	1.02	0.55	0.5	1.62	0	2.03	0.95	0.32	0.82	0.31	3.61
	ptc-miR6427-5p	5.63	11.1	5.09	4.76	8.68	11.16	9.15	10.59	9.98	14.68	28.13	12.75
	ptc-miR6427-3p	30.55	22.79	32.34	24.29	22.71	31.96	23.64	27.96	19.12	38.13	64.82	26.98
	ptc-miR6430	0.15	0	0.09	0.5	0	0.51	0	0.24	0.42	0	0	0.11
	ptc-miR6431	0.44	0	0	0	0	0	0	0	0	0	0	0
	ptc-miR6432	0	0	0.18	0.13	0	0	0	0.24	0	0.2	0.92	0
	ptc-miR6434	0.22	0	0.18	0	0.1	0	0	0	0	0	0	0
	ptc-miR6437a	1.24	1.46	1.27	1.75	1.62	2.03	2.67	1.19	0.74	1.63	0.61	2.02
	ptc-miR6437b	1.24	1.46	1.27	1.75	1.62	2.03	2.67	1.19	0.74	1.63	0.61	2.02
	ptc-miR6438a	0.15	0.29	0.09	0	0.19	0.17	0.25	0	0	0	0.31	0
	ptc-miR6438b	0.15	0.29	0.09	0	0.19	0.17	0.25	0	0	0	0.31	0
	ptc-miR6442	0.15	0	0	0.13	0.1	0.17	0.25	0	0	0.41	0	0.11
	ptc-miR6443	0	0.29	0	0	0.1	0.17	0.25	0	0	0	0	0.42
	ptc-miR6445a	46.55	48.2	33.06	24.66	40.46	59.68	45.63	44.38	40.97	65.45	111.91	42.81
	ptc-miR6445b	46.55	48.2	33.06	24.66	40.46	59.68	45.63	44.38	40.97	65.45	111.91	42.81
	ptc-miR6446	1.68	3.94	2.27	2.13	3.91	1.69	3.18	3.09	1.89	2.65	2.75	2.34
	ptc-miR6447	0.22	0.58	0	0	0.29	0.17	0	0	0.74	0	0.31	0
	ptc-miR6454	0.15	0	0	0	0	0	0	0	0.11	0	0	0
	ptc-miR6457a	0.15	0	0	0	0.38	0.17	0.51	0.12	0.21	0	0.31	0.11
	ptc-miR6457b	73.23	42.8	65.95	60.22	51.34	113.96	83.25	79.01	74.07	44.24	37	51.62
	ptc-miR6459a-5p	3.51	2.04	1.45	0.75	2.77	3.21	2.67	2.5	1.68	4.69	8.26	1.59
	ptc-miR6459a-3p	222.83	153.96	132.44	93.27	231.04	217.1	162.81	192.53	147.72	266.47	433.56	152.21
	ptc-miR6459b	2.56	1.02	0.82	0.5	2.86	2.54	1.02	2.62	1.37	2.65	0.92	0.64
	ptc-miR6460	0	0.15	0	0	0.1	0.17	0	0.12	0	0.2	0.31	0
	ptc-miR6462a	2.48	7.3	6.99	2.75	2.77	1.69	4.45	3.33	2.21	4.08	9.17	3.72
	ptc-miR6462b	10.38	20.89	20.44	5.26	16.03	13.02	12.07	14.28	6.83	22.63	19.26	12.11
	ptc-miR6462c-5p	0.22	0.73	2.73	0	1.15	0.17	0.38	0.71	0.11	0.2	1.83	0.32
	ptc-miR6462c-3p	10.38	20.89	20.44	5.26	16.03	13.02	12.07	14.28	6.83	22.63	19.26	12.11
	ptc-miR6462d	10.38	20.89	20.44	5.26	16.03	13.02	12.07	14.28	6.83	22.63	19.26	12.11
	ptc-miR6462e	8.19	16.51	15.99	3.88	14.51	12.68	9.02	11.54	5.46	18.35	12.23	9.56
	ptc-miR6462f	8.19	16.51	15.99	3.88	14.51	12.68	9.02	11.54	5.46	18.35	12.23	9.56
	ptc-miR6463	0.37	0	0	0	0	0	0	0.24	0	0.2	0	0
	ptc-miR6465	0.51	1.46	0.36	0.5	1.05	1.69	1.27	1.19	0.74	1.83	1.83	0.96
	ptc-miR6466-5p	0.22	0	0.09	0.25	0.29	0	0.13	0	0	0	0	0.11
	ptc-miR6468-3p	0.07	0.15	0.18	0.13	0.1	0.17	0	0.12	0.11	0	0.31	0
	ptc-miR6471	3.43	2.48	2.18	1.38	2.86	3.21	3.18	2.62	4.73	5.1	6.73	1.7
	ptc-miR6476a	0.29	1.31	0.45	1.88	0.95	5.41	0.89	1.31	1.37	1.43	5.81	0.11
	ptc-miR6476b	0.29	1.31	0.45	1.88	0.95	5.41	0.89	1.31	1.37	1.43	5.81	0.11
	ptc-miR6476c	0.29	1.31	0.45	1.88	0.95	5.41	0.89	1.31	1.37	1.43	5.81	0.11
	ptc-miR6477	0.37	0	0.45	0	0.29	0.68	0.13	0.71	0	0.82	0.61	0
	ptc-miR6478	41.73	27.17	34.06	17.65	34.74	57.32	40.42	32.49	18.39	43.43	45.25	29.21
	ptc-miR7817a	1.46	0.88	1.36	0.5	1.15	1.69	1.14	0.95	1.37	1.63	1.22	1.59
	ptc-miR7821	0.44	0.15	0.73	0.75	0.1	0.34	0.13	0.59	0	0.61	0.31	0.21
	ptc-miR7823	0.15	0	0	0	0	0	0	0.24	0	0	0.31	0
	ptc-miR7827	0.95	0.58	0.36	0.38	0.48	0.34	1.14	0.36	0.21	1.22	1.83	0.42
	ptc-miR7831	0.22	0.73	0.18	0	0.19	0.17	0	0	0	0.41	1.53	0.21
	ptc-miR7833	0	0.44	0	0	0	0	0	0.12	0	0	0	0
	ptc-miR7835	0.22	0	0.18	0	0.1	0.17	0	0.48	0.21	0.2	0.31	0.11
	ptc-miR7836	0.22	0.15	0.27	0.25	0.19	0.34	0.13	0.12	0.63	0.82	0.31	0.42
	ptc-miR7837	0.22	0.15	0.27	0.25	0.19	0.34	0.13	0.12	0.63	0.82	0.31	0.42
	ptc-miR7839	0	0.15	0	0	0	0	0.13	0	0	0	0	0
	ptc-miR7841	0	0	0.18	0.13	0	0	0	0	0	0	0	0
	ptc-miR827	0.37	0.88	1	0	1.34	2.71	1.27	1.55	2.73	1.83	4.28	1.7
T1(305)	ptc-miR1444a	26.16	55.65	80.03	81.5	51.72	12.68	64.31	95.31	67.87	54.84	77.97	85.5
	ptc-miR1444b	135.28	470.63	480.34	400.49	366.27	47.85	458.18	557.96	266.44	295.83	431.11	698.58
	ptc-miR1444c	135.28	470.63	480.34	400.49	366.27	47.85	458.18	557.96	266.44	295.83	431.11	698.58
	ptc-miR1444d	0.29	0.88	2.73	3.13	1.05	1.18	1.65	1.31	1.68	1.83	1.22	2.02
	ptc-miR1444e	0.29	0.88	2.73	3.13	1.05	1.18	1.65	1.31	1.68	1.83	1.22	2.02
	ptc-miR1446a	239.79	231.96	100.92	245.25	350.43	135.6	400.99	314.26	196.15	371.88	473.3	350.83
	ptc-miR1446b	216.91	177.18	75.76	186.79	273.79	114.13	297.15	235.96	172.41	297.26	416.74	255.45
	ptc-miR1446c	173.43	146.07	66.95	162.75	228.75	86.4	235.38	194.32	141.42	228.35	295.36	222.1
	ptc-miR1446d	174.3	147.09	67.49	164.25	229.8	87.58	235.51	194.67	141.94	228.75	298.72	222.42
	ptc-miR1446e	173.43	146.07	66.95	162.75	228.75	86.4	235.38	194.32	141.42	228.35	295.36	222.1
	ptc-miR1447	983.41	640.51	569.26	476.86	1146.61	866.52	656.7	820.34	715.48	1006.76	1396.98	797.68
	ptc-miR1448	2292.18	3856.64	2186.4	2460.29	2713.32	1780.39	2807.67	2801.82	1775.16	2856.57	4873.07	3128.81
	ptc-miR1450	737.34	740.57	444.64	660.14	688.25	411.54	601.93	748.11	864.15	590.23	1309.23	645.69
	ptc-miR156a	12.94	14.75	13.63	9.77	16.99	19.11	24.66	19.04	17.97	26.3	32.41	15.19
	ptc-miR156b	12.06	14.17	13.44	9.64	16.89	17.92	24.66	19.16	17.55	24.67	29.66	14.98
	ptc-miR156c	12.94	14.75	13.63	9.77	16.99	19.11	24.66	19.28	17.97	26.3	32.41	15.19
	ptc-miR156d	19.29	18.11	19.35	15.65	24.43	26.71	35.84	26.18	26.69	33.03	37.61	19.12
	ptc-miR156e	12.94	14.75	13.63	9.77	16.99	19.11	24.66	19.28	17.97	26.3	32.41	15.19
	ptc-miR156f	12.94	14.75	13.63	9.77	16.99	19.11	24.66	19.04	17.97	26.3	32.41	15.19
	ptc-miR156g	42.17	29.36	29.61	51.45	58.69	45.82	61.9	59.02	32.88	96.44	89.89	40.68
	ptc-miR156h	47.72	34.47	32.16	55.71	64.99	51.91	71.17	65.8	35.83	102.35	103.96	47.8
	ptc-miR156i	42.17	29.36	29.61	51.45	58.69	45.82	61.9	59.02	32.88	96.44	89.89	40.68
	ptc-miR156j	42.17	29.36	29.61	51.45	58.69	45.82	61.9	59.02	32.88	96.44	89.89	40.68
	ptc-miR156l	0.07	0	0	0.13	0.1	0	0	0	0	0	0	0
	ptc-miR159a	12382.1	15843.1	12912.2	11007.3	17190	8161.22	16283.8	14826.4	10451.2	11805.5	16797.7	15530.3
	ptc-miR159b	12382.3	15843.6	12912.6	11008.8	17192.3	8162.23	16284.3	14827.7	10451	11806.5	16798.6	15530.6
	ptc-miR159c	0.15	0.44	0.18	0.38	0.76	0.17	0.64	0.48	0.53	0.2	0.61	0.42
	ptc-miR159d	91.72	83.84	89.93	69.36	96.77	50.22	91.13	86.15	62.3	60.35	104.87	76.48
	ptc-miR159e	0	0.29	0	0.25	0	0.17	0	0	0	0	0	0.11
	ptc-miR160a	17.76	48.06	33.52	37.31	46.38	12.68	35.46	37.36	23.43	24.87	23.54	43.65
	ptc-miR160b-5p	20.32	53.17	41.33	43.94	53.63	15.89	40.8	42.48	27.42	28.14	27.82	49.18
	ptc-miR160b-3p	0	0.15	0	0.13	0.1	0	0	0	0.53	0.2	0.31	0.42
	ptc-miR160c-5p	20.32	53.17	41.33	43.94	53.63	15.89	40.8	42.48	27.42	28.14	27.82	49.18
	ptc-miR160c-3p	0	0.15	0	0.13	0.1	0	0	0	0.53	0.2	0.31	0.42
	ptc-miR160d	17.76	48.06	33.52	37.31	46.38	12.68	35.46	37.36	23.43	24.87	23.54	43.65
	ptc-miR160e-5p	28.21	25.42	17.44	24.16	22.04	41.59	35.46	43.19	46.12	43.22	62.07	25.17
	ptc-miR160e-3p	4.31	3.21	7.63	9.01	5.25	7.1	7.63	8.69	5.67	7.14	6.42	7.22
	ptc-miR160f	29.53	25.71	17.71	24.04	22.52	43.28	36.86	43.55	47.7	43.63	62.68	25.17
	ptc-miR160g	1.61	3.65	2.09	3	3.72	0.85	4.58	4.64	0.63	1.43	0.92	4.25
	ptc-miR160h	2.05	0.58	1.45	0.38	0.76	2.03	0.13	0.71	0.84	1.43	1.83	0.64
	ptc-miR162a	525.83	379.05	346.17	336.39	519.82	435.71	504.7	510.13	540.66	495.63	458.32	503.15
	ptc-miR162b	548.2	399.79	356.53	343.15	542.82	469.87	531.13	534.16	572.49	523.36	484.92	525.66
	ptc-miR164a	593.87	1364.86	629.12	992.03	674.13	500.64	858.28	1104.38	564.93	842.43	1526.62	817.97
	ptc-miR164b	597.97	1372.6	637.03	996.16	679.57	503.34	862.6	1112.83	567.03	847.33	1531.2	822.96
	ptc-miR164c	594.39	1365.3	629.03	992.15	674.42	500.47	858.41	1105.09	565.14	842.64	1527.54	818.5
	ptc-miR164d	593.87	1364.86	629.12	992.03	674.13	500.64	858.28	1104.38	564.93	842.43	1526.62	817.97
	ptc-miR164e	599.65	1380.2	639.75	999.67	683.29	504.36	866.03	1115.09	568.82	851.41	1536.4	825.73
	ptc-miR164f	0.88	2.34	0.55	2	2.29	1.52	2.54	2.5	0.95	0.61	3.67	1.06
	ptc-miR166a	57957.9	56372.4	56033	55900.1	58381.8	61839.7	55323.4	55826.3	61181	58173.9	57319.9	58770.3
	ptc-miR166b	58193.4	56751.6	56402.3	56330	58804.8	61981.1	55822.4	56301.8	61392.1	58474.4	57446.2	59377.8
	ptc-miR166c	57954.7	56364.4	56030.4	55888.8	58373.3	61833.3	55320.8	55818.4	61173.7	58166.3	57311.3	58768.4
	ptc-miR166d	58237.1	56844.6	56467.5	56362.2	58850	62027.1	55892.3	56358.2	61397.3	58540	57509.8	59450
	ptc-miR166e	58193.4	56751.6	56402.3	56330	58804.8	61981.1	55822.4	56301.8	61392.1	58474.4	57446.2	59377.8
	ptc-miR166f	58236.5	56844.1	56467.2	56362	58849.2	62026.9	55892.7	56358.3	61396.9	58539.8	57509.8	59449.5
	ptc-miR166g	82859.4	75557.7	80350.2	79226.3	77225.2	80395	75836.6	73570	76327.2	75364.9	74098.9	72203.1
	ptc-miR166h	82859.4	75557.7	80350.2	79226.3	77225.2	80395	75836.6	73570	76327.2	75364.9	74098.9	72203.1
	ptc-miR166i	58105.3	56572.5	56202.4	56029.7	58510.2	61998.7	55487.2	55989.1	61292.8	58344.3	57504.9	58926.2
	ptc-miR166j	57957.9	56372.4	56033	55900.1	58381.8	61839.7	55323.4	55826.3	61181	58173.9	57319.9	58770.3
	ptc-miR166k	57957.9	56372.4	56033	55900.1	58381.8	61839.7	55323.4	55826.3	61181	58173.9	57319.9	58770.3
	ptc-miR166l	58105.3	56572.5	56202.4	56029.7	58510.2	61998.7	55487.2	55989.1	61292.8	58344.3	57504.9	58926.2
	ptc-miR166m	82913	75663.2	80424.4	79277	77284.5	80455	75918.5	73636.5	76343.5	75444	74178.1	72285.1
	ptc-miR166n	27341.6	23818.5	27974.3	27172.9	23960.8	20054.3	24104	21351.6	17234.5	19686.1	18460.4	18597.1
	ptc-miR166o	27341.6	23818.5	27974.3	27172.9	23960.8	20054.3	24104	21351.6	17234.5	19686.1	18460.4	18597.1
	ptc-miR166p	15.57	19.13	14.35	23.79	16.03	13.86	12.96	15.71	14.08	17.33	15.29	7.54
	ptc-miR166q	27345.5	23824.9	27984.3	27176	23966.4	20058.6	24108.3	21355.5	17238.9	19693.8	18464.7	18603.6
	ptc-miR167a	634.95	267.01	254.25	248.38	395.18	283.71	372.39	438.49	425.82	525.4	560.14	298.79
	ptc-miR167b	653.95	290.24	268.6	255.02	398.71	293.18	385.74	450.63	423.72	538.04	609.36	308.56
	ptc-miR167c	632.97	266.14	252.98	246	393.94	276.44	370.99	437.18	423.83	523.97	559.53	297.51
	ptc-miR167d	653.95	290.24	268.6	255.02	398.71	293.18	385.74	450.63	423.72	538.04	609.36	308.56
	ptc-miR167e	2605.34	1936.28	1736.04	1953.01	2233.39	2340.38	2139.02	2480.78	2096.44	2647.39	2992.39	2429.38
	ptc-miR167f-5p	883.65	391.17	322.92	315.24	539.48	433.18	482.71	611.63	600.54	791.46	912.97	403.09
	ptc-miR167f-3p	6.29	2.34	5.09	3.76	2.96	10.14	4.32	5.95	7.88	8.77	16.51	2.55
	ptc-miR167g-5p	883.94	391.75	322.83	314.73	539.09	432.84	481.69	611.75	600.12	791.87	912.36	403.3
	ptc-miR167g-3p	6.29	2.34	5.09	3.76	2.96	10.14	4.32	5.95	7.88	8.77	16.51	2.55
	ptc-miR167h-5p	3.07	1.17	1.36	4.01	3.72	2.37	3.05	2.62	2.52	3.26	3.06	3.19
	ptc-miR167h-3p	6.29	2.34	5.09	3.76	2.96	10.48	4.32	5.95	7.88	8.77	16.51	2.55
	ptc-miR168a-5p	281.66	621.67	316.65	283.56	399.1	553.9	528.59	550.7	401.34	520.71	925.82	526.62
	ptc-miR168a-3p	35.15	46.89	39.88	19.28	35.5	27.39	25.67	32.72	19.86	24.67	54.42	39.62
	ptc-miR168b-5p	281.66	621.67	316.65	283.56	399.1	553.9	528.59	550.7	401.34	520.71	925.82	526.62
	ptc-miR168b-3p	35.15	46.89	39.88	19.28	35.5	27.39	25.67	32.72	19.86	24.67	54.42	39.62
	ptc-miR169aa	0	0	0	0	0.1	0	0	0	0.42	0	0	0
	ptc-miR169ac	3.73	0	0.18	0.5	0.95	0.68	1.65	2.26	1.68	2.85	2.45	0.53
	ptc-miR169ad	3.73	0	0.18	0.5	0.95	0.68	1.78	2.38	1.68	2.85	2.45	0.53
	ptc-miR169ae	15.71	6.72	2.45	10.02	16.51	4.73	35.71	27.73	7.04	26.3	15.59	6.59
	ptc-miR169af	15.71	6.72	2.45	10.02	16.51	4.73	35.71	27.73	7.04	26.3	15.59	6.59
	ptc-miR169b-3p	0	0	0.09	0	0.1	0	0	0.24	0	0	0	0.32
	ptc-miR169d	0	0	0	0	0.1	0	0	0	0	0	0	0
	ptc-miR169e	0	0	0	0	0.1	0	0	0	0	0	0	0
	ptc-miR169f	0	0	0	0	0.1	0	0	0	0	0	0	0
	ptc-miR169g	0	0	0	0	0.1	0	0	0	0	0	0	0
	ptc-miR169h	0	0	0.09	0	0.1	0	0	0	0	0	0	0
	ptc-miR169n-5p	0	0	0	0.13	0.38	0	0	0	0	0	0.31	0
	ptc-miR169n-3p	0.07	0	0	0	0.1	0	0.13	0	0	0	0	0
	ptc-miR169p	0	0	0	0	0.1	0	0	0	0	0	0	0
	ptc-miR169q	16.01	2.48	1.54	2.25	5.82	5.07	6.74	4.64	7.04	8.77	13.15	0.42
	ptc-miR169s	0	0	0.09	0	0.1	0	0	0	0	0	0	0
	ptc-miR169t	1.24	1.46	0.82	0.25	2.1	0.17	2.16	1.9	1.05	2.85	3.36	1.27
	ptc-miR169u-5p	31.13	4.24	3.82	4.76	15.36	9.13	13.22	11.9	15.65	13.46	30.27	1.06
	ptc-miR169u-3p	0.07	0	0	0.13	0	0	0	0	0	0	0	0
	ptc-miR169v	0.07	0	0	0	0.1	0	0.13	0	0	0.41	0	0
	ptc-miR169x	1.02	0	0.09	0.13	0.29	0.51	1.27	0.12	0.21	0.2	0.61	0
	ptc-miR169y	0.07	0	0	0.13	0	0	0	0	0.11	0.2	0	0
	ptc-miR169z	0.73	0.29	0	0	0.67	0	0	0	0.11	0.2	0.92	0
	ptc-miR171a-5p	0	1.17	0.45	0.5	1.24	0.85	1.53	1.43	0.53	1.02	2.14	0.74
	ptc-miR171a-3p	0.51	1.02	0.64	0.13	0.57	0.34	0.64	0.48	0.32	0.61	0.31	0.32
	ptc-miR171b	0.51	1.02	0.64	0.13	0.57	0.34	0.64	0.48	0.32	0.61	0.31	0.32
	ptc-miR171c	0.37	2.34	0.82	0.25	1.62	0.17	1.02	0.83	0.84	0.2	0	0.11
	ptc-miR171d	0.37	2.34	0.82	0.25	1.62	0.17	1.02	0.83	0.84	0.2	0	0.11
	ptc-miR171e	1.46	3.51	1.18	2.13	4.87	0.51	1.27	2.26	0.74	2.04	3.06	4.04
	ptc-miR171f	1.46	3.94	1.18	2.25	4.87	0.51	1.78	2.5	0.74	2.04	3.06	4.04
	ptc-miR171g-3p	1.97	4.09	1.27	2.25	5.15	0.68	1.91	2.62	0.74	2.24	3.06	4.04
	ptc-miR171h-3p	1.97	4.09	1.27	2.25	5.15	0.68	1.91	2.62	0.74	2.24	3.06	4.04
	ptc-miR171i	1.32	4.09	1	2.13	4.39	0.51	1.27	2.5	0.74	1.22	2.45	3.08
	ptc-miR171j	0.07	0.15	0.09	0.13	0.29	0.34	0.25	0.36	0	0	0.92	0
	ptc-miR171l-5p	27.77	22.93	10.08	38.18	22.14	29.93	16.27	29.63	24.37	25.28	52.9	31.65
	ptc-miR171l-3p	0.07	0.15	0.09	0.13	0.29	0.34	0.25	0.36	0	0	0.92	0
	ptc-miR171m	0.07	0.15	0.09	0.13	0.29	0.34	0.25	0.36	0	0	0.92	0
	ptc-miR172a	1.61	1.9	2.09	1.25	3.44	1.69	1.27	1.78	1.16	1.83	8.56	2.44
	ptc-miR172b-5p	0	0	0.18	0.13	0	0	0	0	0.11	0	0.31	0
	ptc-miR172b-3p	1.61	1.9	2.09	1.13	3.53	1.69	1.27	1.78	1.16	1.83	8.56	2.44
	ptc-miR172c	1.61	1.9	2.09	1.25	3.44	1.69	1.27	1.78	1.16	1.83	8.56	2.44
	ptc-miR172d	0	1.17	0.27	0	0.19	0	0	0	0.11	0	0.31	0
	ptc-miR172e	0	1.17	0.27	0	0.19	0	0	0	0.11	0	0.31	0
	ptc-miR172f	1.61	1.9	2.09	1.13	3.53	1.69	1.27	1.78	1.16	1.83	8.56	2.44
	ptc-miR172g-5p	0	0	0.18	0.13	0	0	0	0	0.11	0	0.31	0
	ptc-miR172g-3p	0	2.04	0	0.13	1.24	0	0	0	0.21	0	0.31	0
	ptc-miR172h-3p	0	2.04	0	0.13	1.24	0	0	0	0.21	0	0.31	0
	ptc-miR2111a	0.07	1.46	0	0.63	0.48	0.17	1.4	0.24	0.32	0.2	0.31	1.38
	ptc-miR2111b	0.07	1.46	0	0.63	0.48	0.17	1.4	0.24	0.32	0.2	0.31	1.38
	ptc-miR319a	26.89	281.91	38.88	43.57	124.82	14.03	96.08	37.6	178.29	24.26	48	17.95
	ptc-miR319b	20.39	212.24	29.7	34.68	98.68	12	77.78	30.94	131.96	19.37	33.63	10.3
	ptc-miR319c	27.11	282.5	38.97	43.57	125.3	14.03	96.72	37.6	179.03	24.26	47.7	17.95
	ptc-miR319d	27.11	282.5	38.97	43.57	125.3	14.03	96.72	37.6	179.03	24.26	47.7	17.95
	ptc-miR319e	2.92	12.56	3.63	5.13	6.3	1.52	5.97	6.54	10.4	3.87	8.87	2.66
	ptc-miR319f	26.09	185.51	44.96	49.83	76.06	19.27	67.74	47.48	88.04	38.74	57.48	38.45
	ptc-miR319g	26.09	185.51	44.96	49.83	76.06	19.27	67.74	47.48	88.04	38.74	57.48	38.45
	ptc-miR319h	2.92	12.56	3.63	5.13	6.3	1.52	5.97	6.54	10.4	3.87	8.87	2.66
	ptc-miR319i	1.9	1.9	2.63	1.38	1.24	1.86	2.16	0.59	1.26	1.63	3.06	0.42
	ptc-miR3627a	4.09	7.74	9.27	0.25	3.82	0.17	0.89	4.64	2.1	4.08	8.56	1.27
	ptc-miR3627b	0.51	0	0.09	0.13	0.1	0.17	0	0.36	0.11	0.2	1.53	0
	ptc-miR390a	13.67	74.06	36.7	54.96	79.21	5.92	66.73	45.1	21.85	22.43	11.92	82.74
	ptc-miR390b	13.67	71.87	36.61	54.71	78.83	5.92	66.09	44.86	21.12	22.02	11.31	82.85
	ptc-miR390c	13.67	74.06	36.7	54.96	79.21	5.92	66.73	45.1	21.85	22.43	11.92	82.74
	ptc-miR390d-5p	13.67	71.87	36.61	54.71	78.83	5.92	66.09	44.86	21.12	22.02	11.31	82.85
	ptc-miR390d-3p	0.73	2.19	0.91	0.63	0.29	1.18	1.53	0.59	0.63	0.2	0.61	1.91
	ptc-miR393a-5p	5.99	6.72	4.09	2.25	6.87	5.75	3.69	4.88	8.62	9.99	18.96	2.34
	ptc-miR393a-3p	0.22	1.31	0.27	0.13	1.43	0.17	0.38	0	0.21	0.2	1.22	1.91
	ptc-miR393b-5p	5.99	6.72	4.09	2.25	6.87	5.75	3.69	4.88	8.62	9.99	18.96	2.34
	ptc-miR393b-3p	0.22	1.31	0.27	0.13	1.43	0.17	0.38	0	0.21	0.2	1.22	1.91
	ptc-miR393c	18.86	12.71	7.9	4.13	14.22	18.09	7.63	9.64	15.65	25.08	32.41	5.2
	ptc-miR394a-5p	21.63	91	43.42	61.22	71.19	9.98	46.26	49.26	33.62	30.38	27.52	58.53
	ptc-miR394b-5p	21.41	91.15	43.69	61.09	70.72	9.3	45.12	49.5	34.15	30.38	26.91	58.42
	ptc-miR395b	2.92	10.66	5.54	11.77	5.44	17.42	789.27	432.07	11.14	386.97	6.12	463.53
	ptc-miR395c	2.92	10.66	5.63	11.77	5.44	17.42	792.95	433.49	11.14	388.8	6.12	465.23
	ptc-miR395d	2.92	10.66	5.63	11.77	5.44	17.42	792.95	433.49	11.14	388.8	6.12	465.23
	ptc-miR395e	2.41	10.22	5.54	11.52	5.34	16.57	789.27	430.99	9.46	380.03	6.12	465.97
	ptc-miR395f	2.41	10.22	5.54	11.52	5.34	16.57	789.27	430.99	9.46	380.03	6.12	465.97
	ptc-miR395g	2.92	10.66	5.63	11.77	5.44	17.42	792.95	433.49	11.14	388.8	6.12	465.23
	ptc-miR395h	2.92	10.66	5.63	11.77	5.44	17.42	792.95	433.49	11.14	388.8	6.12	465.23
	ptc-miR395i	2.92	10.66	5.63	11.77	5.44	17.42	792.95	433.49	11.14	388.8	6.12	465.23
	ptc-miR395j	2.92	10.66	5.63	11.77	5.44	17.42	792.95	433.49	11.14	388.8	6.12	465.23
	ptc-miR395k	2.41	10.22	5.54	11.52	5.34	16.57	789.27	430.99	9.46	380.03	6.12	465.97
	ptc-miR396a	1227.29	1133.64	767.19	831.28	827.39	693.22	855.74	1085.7	1135.53	1077.92	1925.01	760.62
	ptc-miR396b	1227.29	1133.64	767.19	831.28	827.39	693.22	855.74	1085.7	1135.53	1077.92	1925.01	760.62
	ptc-miR396c	2135.78	2606.73	1915.44	2228.31	2431.41	1652.57	2694.43	2905.34	2166.1	2192.53	2793.96	3152.61
	ptc-miR396d	2135.86	2607.76	1915.62	2228.43	2432.18	1652.91	2695.19	2905.7	2166.83	2192.74	2795.18	3152.61
	ptc-miR396e-5p	2144.11	2622.95	1921.16	2237.32	2440.19	1662.54	2709.56	2919.03	2178.29	2208.43	2811.69	3168.11
	ptc-miR396e-3p	214.65	468.15	399.95	402.75	385.83	175.5	400.61	380.9	227.25	359.44	374.55	473.09
	ptc-miR396f	29.16	28.19	20.89	18.9	27.29	20.8	22.75	23.08	14.18	29.97	65.13	29.63
	ptc-miR396g-5p	73.89	91.29	71.76	59.72	86.94	54.1	70.67	74.49	47.49	77.07	141.26	103.14
	ptc-miR396g-3p	9.94	12.56	12.44	11.52	14.03	5.24	6.23	12.61	8.19	14.88	22.01	12.75
	ptc-miR397a	3.87	20.01	13.63	16.65	8.68	0.85	10.68	23.32	7.14	3.67	8.87	29
	ptc-miR397b	0	0	0.09	0.38	0	0	0	0.48	0.32	0	0.31	0.53
	ptc-miR398a	66.94	43.97	31.79	38.68	38.75	61.04	46.26	101.26	18.81	25.28	23.54	207.76
	ptc-miR398b	2243.95	6958.69	8532.31	9148.22	5378.35	2655.71	8896.96	12372.9	6131.73	7049.78	4827.21	10813.9
	ptc-miR398c-5p	41.44	50.98	222.64	118.18	51.25	6.42	65.07	90.08	17.44	40.37	37.3	108.02
	ptc-miR398c-3p	2243.95	6958.69	8532.31	9148.22	5378.35	2655.71	8896.96	12372.9	6131.73	7049.78	4827.21	10813.9
	ptc-miR399b	0	0	0	0	0	0.85	0	0.24	0	0.41	0	0
	ptc-miR399e	0	0	0.09	0	0	0.34	0.13	0.12	0.42	0	0	0
	ptc-miR399f	4.53	3.65	7.54	7.76	18.04	6.09	8.26	7.97	5.36	6.12	3.36	8.82
	ptc-miR399g	4.53	3.65	7.54	7.76	18.04	5.92	8.26	7.97	5.15	6.12	3.36	8.82
	ptc-miR399i	0.15	0	0	0	0.57	2.03	0.51	0.12	0.63	0.41	0	0
	ptc-miR403a	47.87	52.73	57.59	35.3	54.21	52.41	63.68	66.99	59.47	60.76	105.79	64.05
	ptc-miR403b	47.36	50.98	57.86	34.93	53.54	52.25	63.04	66.99	59.26	60.14	104.26	63.41
	ptc-miR403c-5p	368.7	309.52	257.61	195.93	323.9	1123.86	455.38	457.77	616.2	552.92	569	223.9
	ptc-miR403c-3p	47.14	50.98	57.59	34.93	53.25	52.08	62.79	66.99	59.05	59.74	103.96	63.52
	ptc-miR403d	47.87	52.73	57.59	35.3	54.21	52.41	63.68	66.99	59.47	60.76	105.79	64.05
	ptc-miR408-5p	99.9	338.59	474.98	267.54	117	26.38	121.63	228.82	106.32	131.5	227.48	185.77
	ptc-miR408-3p	6254.75	21215.8	23887.6	27094.9	10864.1	4969.37	20235.7	30219.1	19803.9	16403	13251	19664.8
	ptc-miR472a	9229.53	10873.6	7761.03	8402.57	8288.74	11323.3	12761.2	10869.3	9652.94	15153.2	14961.7	8627.31
	ptc-miR472b	2347.94	3185.02	1934.51	2583.35	2350.77	2151.85	3454.97	3300.28	2833.57	3530.6	3988.84	2635.76
	ptc-miR474a	0.07	0.73	0.27	0.38	0.48	0	0	1.07	0.11	0	0	0.42
	ptc-miR474b	1.1	0.58	1.09	2	1.24	1.01	0.76	0.95	1.05	1.63	0.31	0.96
	ptc-miR474c	0.22	2.19	1	1	2.19	0.51	2.54	1.07	0.74	1.63	0.31	1.81
	ptc-miR475a-5p	19	21.62	15.99	10.64	23.19	14.2	24.91	21.06	14.39	13.46	36.38	25.28
	ptc-miR475a-3p	135.72	85.6	79.3	73.11	96.29	62.9	66.34	77.11	77.54	103.16	177.95	73.61
	ptc-miR475b-5p	19	21.62	15.99	10.64	23.19	14.2	24.91	21.06	14.39	13.46	36.38	25.28
	ptc-miR475b-3p	136.08	86.18	79.66	73.24	96.67	62.9	66.34	77.11	77.96	103.57	178.86	73.93
	ptc-miR475c	0.15	0	0.27	0	0.19	0.68	0	0.12	0	0.41	0	0
	ptc-miR475d-5p	19	21.62	15.99	10.64	23.19	14.2	24.91	21.06	14.39	13.46	36.38	25.28
	ptc-miR475d-3p	0.07	0	0	0	0.1	0	0.13	0.59	0.32	0.61	0	0
	ptc-miR476a	4.9	4.38	2.36	3	3.05	3.55	4.19	3.69	2.42	4.28	10.09	2.97
	ptc-miR477a-5p	2.12	4.24	0.91	1.88	5.06	1.52	5.21	4.76	1.89	4.69	9.48	6.8
	ptc-miR477a-3p	0.07	0.29	0	0	0.57	0	0.89	0.12	0.21	0	0	0.74
	ptc-miR477b	2.12	4.24	0.91	1.88	5.06	1.52	5.21	4.76	1.89	4.69	9.48	6.8
	ptc-miR477c	0.51	1.02	0.82	0.88	0.29	0.17	1.14	0.71	0.21	1.43	2.14	0.53
	ptc-miR477d-5p	0.66	2.04	0.27	1.88	2.86	0.17	1.53	2.38	0.63	0.61	3.67	0.11
	ptc-miR477e-5p	48.16	31.84	6.27	12.39	20.61	90.63	41.18	43.91	101.28	131.5	261.72	19.01
	ptc-miR477e-3p	117.37	16.65	10.9	16.02	49.43	406.29	157.47	133.51	233.03	285.84	206.08	75.94
	ptc-miR478a	0	0.44	0.27	0	0.38	0.34	0.25	0.24	0.32	0.2	0	0.11
	ptc-miR478b	0	0.44	0.27	0	0.38	0.34	0.25	0.24	0.32	0.2	0	0.11
	ptc-miR478c	0	0.44	0.27	0	0.38	0.34	0.25	0.24	0.32	0.2	0	0.11
	ptc-miR478h	0.15	0	0.09	0	0.29	0.34	0	0	0.11	0.61	0	0.11
	ptc-miR478i	0.15	0	0.09	0	0.29	0.34	0	0	0.11	0.61	0	0.11
	ptc-miR478j	0.15	0	0.09	0	0.29	0.34	0	0	0.11	0.61	0	0.11
	ptc-miR478k	0.15	0	0.09	0	0.29	0.34	0	0	0.11	0.61	0	0.11
	ptc-miR478l	0.15	0	0.09	0	0.29	0.34	0	0	0.11	0.61	0	0.11
	ptc-miR478m	0.15	0	0.09	0	0.29	0.34	0	0	0.11	0.61	0	0.11
	ptc-miR478n	0.15	0	0.09	0	0.29	0.34	0	0	0.11	0.61	0	0.11
	ptc-miR478o	0.15	0	0.09	0	0.29	0.34	0	0	0.11	0.61	0	0.11
	ptc-miR478q	0.15	0	0.09	0	0.29	0.34	0	0	0.11	0.61	0	0.11
	ptc-miR478r	0.15	0	0.09	0	0.29	0.34	0	0	0.11	0.61	0	0.11
	ptc-miR478s	0.15	0	0.09	0	0.29	0.34	0	0	0.11	0.61	0	0.11
	ptc-miR481a	0	0	0.45	0.5	0.1	0	0.13	0	0.11	0.41	1.22	0
	ptc-miR481b	0	0	0.45	0.5	0.1	0	0.13	0	0.11	0.41	1.22	0
	ptc-miR481c	0	0	0.45	0.5	0.1	0	0.13	0	0.11	0.41	1.22	0.11
	ptc-miR481d	1.02	2.04	0.82	1.63	3.05	1.35	1.02	2.62	1.16	2.85	1.83	2.44
	ptc-miR482a.2	6940.93	13249.9	7765.85	9284.55	8041.28	8128.93	11184.4	9348.01	7116.18	12727.5	13038.8	9778.27
	ptc-miR482a.1	31.21	72.6	37.42	32.68	30.44	43.96	35.21	36.41	37.93	61.37	83.78	30.17
	ptc-miR482b-5p	6.14	4.09	6.9	3	3.05	11.84	4.96	8.45	10.09	9.17	19.57	4.46
	ptc-miR482b-3p	40.27	33.3	19.98	14.65	31.21	35.84	35.08	33.32	48.64	57.29	104.87	20.07
	ptc-miR482c-5p	58.25	56.82	61.4	27.29	43.71	139.66	55.67	67.11	36.67	98.07	101.51	42.81
	ptc-miR482c-3p	1212.08	1214.85	763.01	368.07	802.49	1102.56	692.8	881.15	795.86	1544.19	3298.45	464.48
	ptc-miR482d-5p	3	2.34	1.27	1.5	1.72	2.37	1.78	1.19	2.1	2.24	4.28	3.19
	ptc-miR482d-3p	1931	1631.44	1114.64	1041.1	1127.91	3785.65	2204.99	2346.67	3174.4	4640.73	5174.54	739.8
	ptc-miR530a	18.2	7.16	3.72	8.14	5.54	19.27	5.85	5.95	23.32	10.4	33.02	1.91
	ptc-miR530b	4.6	0.15	0.45	1	0	4.9	0.38	1.43	2.42	2.04	3.97	0
	ptc-miR536	13.67	17.38	11.81	22.66	8.78	59.01	78.67	67.71	67.45	51.58	31.8	69.15
	ptc-miR6421-5p	1.61	0.58	1.54	0.13	0.67	1.86	1.65	0.24	0.42	0.82	4.89	0.32
	ptc-miR6421-3p	218.01	165.79	169.5	155.11	268.64	282.36	256.48	259.17	243.85	324.17	353.14	261.61
	ptc-miR6425a-5p	0.58	1.02	0.55	0.75	2	0	2.16	0.95	0.32	0.82	0.31	4.46
	ptc-miR6425a-3p	0.07	2.78	0.73	0.5	0.76	0.34	0.38	1.31	0.32	0.2	0	1.38
	ptc-miR6425b-5p	0.58	1.02	0.55	0.75	2	0	2.16	0.95	0.32	0.82	0.31	4.46
	ptc-miR6425b-3p	0.07	2.78	0.73	0.5	0.76	0.34	0.38	1.31	0.32	0.2	0	1.38
	ptc-miR6425c-5p	0.58	1.02	0.55	0.75	2	0	2.16	0.95	0.32	0.82	0.31	4.46
	ptc-miR6425c-3p	0.07	2.78	0.73	0.5	0.76	0.34	0.38	1.31	0.32	0.2	0	1.38
	ptc-miR6425d-5p	0.58	1.02	0.55	0.75	2	0	2.16	0.95	0.32	0.82	0.31	4.46
	ptc-miR6425d-3p	0.07	2.78	0.73	0.5	0.76	0.34	0.38	1.31	0.32	0.2	0	1.38
	ptc-miR6425e	0.58	1.02	0.55	0.5	1.62	0	2.03	0.95	0.32	0.82	0.31	3.61
	ptc-miR6427-5p	5.63	11.1	5.09	4.76	8.68	11.16	9.15	10.59	9.98	14.68	28.13	12.75
	ptc-miR6427-3p	30.55	22.79	32.34	24.29	22.71	31.96	23.64	27.96	19.12	38.13	64.82	26.98
	ptc-miR6430	0.15	0	0.09	0.5	0	0.51	0	0.24	0.42	0	0	0.11
	ptc-miR6432	0	0	0.18	0.13	0	0	0	0.24	0	0.2	0.92	0
	ptc-miR6434	0.22	0	0.18	0	0.1	0	0	0	0	0	0	0
	ptc-miR6437a	1.24	1.46	1.27	1.75	1.62	2.03	2.67	1.19	0.74	1.63	0.61	2.02
	ptc-miR6437b	1.24	1.46	1.27	1.75	1.62	2.03	2.67	1.19	0.74	1.63	0.61	2.02
	ptc-miR6438a	0.15	0.29	0.09	0	0.19	0.17	0.25	0	0	0	0.31	0
	ptc-miR6438b	0.15	0.29	0.09	0	0.19	0.17	0.25	0	0	0	0.31	0
	ptc-miR6439b	0	0	0	0.13	0	0	0	0	0	0	0	0.53
	ptc-miR6442	0.15	0	0	0.13	0.1	0.17	0.25	0	0	0.41	0	0.11
	ptc-miR6443	0	0.29	0	0	0.1	0.17	0.25	0	0	0	0	0.42
	ptc-miR6445a	46.55	48.2	33.06	24.66	40.46	59.68	45.63	44.38	40.97	65.45	111.91	42.81
	ptc-miR6445b	46.55	48.2	33.06	24.66	40.46	59.68	45.63	44.38	40.97	65.45	111.91	42.81
	ptc-miR6446	1.68	3.94	2.27	2.13	3.91	1.69	3.18	3.09	1.89	2.65	2.75	2.34
	ptc-miR6447	0.22	0.58	0	0	0.29	0.17	0	0	0.74	0	0.31	0
	ptc-miR6448	0	0	0	0.13	0	0	0	0	0	0	0	0
	ptc-miR6450a	0	0	0	0.25	0.1	0	0	0	0	0	0.92	0.11
	ptc-miR6452	0	0	0	0.13	0	0	0	0	0.11	0	0	0
	ptc-miR6457a	0.15	0	0	0	0.38	0.17	0.51	0.12	0.21	0	0.31	0.11
	ptc-miR6457b	73.23	42.8	65.95	60.22	51.34	113.96	83.25	79.01	74.07	44.24	37	51.62
	ptc-miR6459a-5p	3.51	2.04	1.45	0.75	2.77	3.21	2.67	2.5	1.68	4.69	8.26	1.59
	ptc-miR6459a-3p	222.83	153.96	132.44	93.27	231.04	217.1	162.81	192.53	147.72	266.47	433.56	152.21
	ptc-miR6459b	2.56	1.02	0.82	0.5	2.86	2.54	1.02	2.62	1.37	2.65	0.92	0.64
	ptc-miR6460	0	0.15	0	0	0.1	0.17	0	0.12	0	0.2	0.31	0
	ptc-miR6462a	2.48	7.3	6.99	2.75	2.77	1.69	4.45	3.33	2.21	4.08	9.17	3.72
	ptc-miR6462b	10.38	20.89	20.44	5.26	16.03	13.02	12.07	14.28	6.83	22.63	19.26	12.11
	ptc-miR6462c-5p	0.22	0.73	2.73	0	1.15	0.17	0.38	0.71	0.11	0.2	1.83	0.32
	ptc-miR6462c-3p	10.38	20.89	20.44	5.26	16.03	13.02	12.07	14.28	6.83	22.63	19.26	12.11
	ptc-miR6462d	10.38	20.89	20.44	5.26	16.03	13.02	12.07	14.28	6.83	22.63	19.26	12.11
	ptc-miR6462e	8.19	16.51	15.99	3.88	14.51	12.68	9.02	11.54	5.46	18.35	12.23	9.56
	ptc-miR6462f	8.19	16.51	15.99	3.88	14.51	12.68	9.02	11.54	5.46	18.35	12.23	9.56
	ptc-miR6465	0.51	1.46	0.36	0.5	1.05	1.69	1.27	1.19	0.74	1.83	1.83	0.96
	ptc-miR6466-5p	0.22	0	0.09	0.25	0.29	0	0.13	0	0	0	0	0.11
	ptc-miR6466-3p	0	0	0	0	0.1	0	0	0	0	0	0	0
	ptc-miR6468-3p	0.07	0.15	0.18	0.13	0.1	0.17	0	0.12	0.11	0	0.31	0
	ptc-miR6470	0	0	0	0	0.1	0.51	0	0.95	0	0.2	0	0
	ptc-miR6471	3.43	2.48	2.18	1.38	2.86	3.21	3.18	2.62	4.73	5.1	6.73	1.7
	ptc-miR6474	0	0	0	0.25	0.29	0	0.13	0.36	0.84	0.41	0	0.32
	ptc-miR6476a	0.29	1.31	0.45	1.88	0.95	5.41	0.89	1.31	1.37	1.43	5.81	0.11
	ptc-miR6476b	0.29	1.31	0.45	1.88	0.95	5.41	0.89	1.31	1.37	1.43	5.81	0.11
	ptc-miR6476c	0.29	1.31	0.45	1.88	0.95	5.41	0.89	1.31	1.37	1.43	5.81	0.11
	ptc-miR6477	0.37	0	0.45	0	0.29	0.68	0.13	0.71	0	0.82	0.61	0
	ptc-miR6478	41.73	27.17	34.06	17.65	34.74	57.32	40.42	32.49	18.39	43.43	45.25	29.21
	ptc-miR7812	0.07	0	0	0	0.19	0	0	0	0	1.02	0.31	0
	ptc-miR7817a	1.46	0.88	1.36	0.5	1.15	1.69	1.14	0.95	1.37	1.63	1.22	1.59
	ptc-miR7821	0.44	0.15	0.73	0.75	0.1	0.34	0.13	0.59	0	0.61	0.31	0.21
	ptc-miR7827	0.95	0.58	0.36	0.38	0.48	0.34	1.14	0.36	0.21	1.22	1.83	0.42
	ptc-miR7828	0	0	0	0	0.29	0.34	0	0	0	0	0	0
	ptc-miR7829	0.07	0	0	0	0	0.17	0	0	0.11	0	0	0
	ptc-miR7831	0.22	0.73	0.18	0	0.19	0.17	0	0	0	0.41	1.53	0.21
	ptc-miR7835	0.22	0	0.18	0	0.1	0.17	0	0.48	0.21	0.2	0.31	0.11
	ptc-miR7836	0.22	0.15	0.27	0.25	0.19	0.34	0.13	0.12	0.63	0.82	0.31	0.42
	ptc-miR7837	0.22	0.15	0.27	0.25	0.19	0.34	0.13	0.12	0.63	0.82	0.31	0.42
	ptc-miR7841	0	0	0.18	0.13	0	0	0	0	0	0	0	0
	ptc-miR827	0.37	0.88	1	0	1.34	2.71	1.27	1.55	2.73	1.83	4.28	1.7
T4(312)	ptc-miR1444a	26.16	55.65	80.03	81.5	51.72	12.68	64.31	95.31	67.87	54.84	77.97	85.5
	ptc-miR1444b	135.28	470.63	480.34	400.49	366.27	47.85	458.18	557.96	266.44	295.83	431.11	698.58
	ptc-miR1444c	135.28	470.63	480.34	400.49	366.27	47.85	458.18	557.96	266.44	295.83	431.11	698.58
	ptc-miR1444d	0.29	0.88	2.73	3.13	1.05	1.18	1.65	1.31	1.68	1.83	1.22	2.02
	ptc-miR1444e	0.29	0.88	2.73	3.13	1.05	1.18	1.65	1.31	1.68	1.83	1.22	2.02
	ptc-miR1446a	239.79	231.96	100.92	245.25	350.43	135.6	400.99	314.26	196.15	371.88	473.3	350.83
	ptc-miR1446b	216.91	177.18	75.76	186.79	273.79	114.13	297.15	235.96	172.41	297.26	416.74	255.45
	ptc-miR1446c	173.43	146.07	66.95	162.75	228.75	86.4	235.38	194.32	141.42	228.35	295.36	222.1
	ptc-miR1446d	174.3	147.09	67.49	164.25	229.8	87.58	235.51	194.67	141.94	228.75	298.72	222.42
	ptc-miR1446e	173.43	146.07	66.95	162.75	228.75	86.4	235.38	194.32	141.42	228.35	295.36	222.1
	ptc-miR1447	983.41	640.51	569.26	476.86	1146.61	866.52	656.7	820.34	715.48	1006.76	1396.98	797.68
	ptc-miR1448	2292.18	3856.64	2186.4	2460.29	2713.32	1780.39	2807.67	2801.82	1775.16	2856.57	4873.07	3128.81
	ptc-miR1449	0	0	0	0	0	0	0	0.24	0	0	0	0
	ptc-miR1450	737.34	740.57	444.64	660.14	688.25	411.54	601.93	748.11	864.15	590.23	1309.23	645.69
	ptc-miR156a	12.94	14.75	13.63	9.77	16.99	19.11	24.66	19.04	17.97	26.3	32.41	15.19
	ptc-miR156b	12.06	14.17	13.44	9.64	16.89	17.92	24.66	19.16	17.55	24.67	29.66	14.98
	ptc-miR156c	12.94	14.75	13.63	9.77	16.99	19.11	24.66	19.28	17.97	26.3	32.41	15.19
	ptc-miR156d	19.29	18.11	19.35	15.65	24.43	26.71	35.84	26.18	26.69	33.03	37.61	19.12
	ptc-miR156e	12.94	14.75	13.63	9.77	16.99	19.11	24.66	19.28	17.97	26.3	32.41	15.19
	ptc-miR156f	12.94	14.75	13.63	9.77	16.99	19.11	24.66	19.04	17.97	26.3	32.41	15.19
	ptc-miR156g	42.17	29.36	29.61	51.45	58.69	45.82	61.9	59.02	32.88	96.44	89.89	40.68
	ptc-miR156h	47.72	34.47	32.16	55.71	64.99	51.91	71.17	65.8	35.83	102.35	103.96	47.8
	ptc-miR156i	42.17	29.36	29.61	51.45	58.69	45.82	61.9	59.02	32.88	96.44	89.89	40.68
	ptc-miR156j	42.17	29.36	29.61	51.45	58.69	45.82	61.9	59.02	32.88	96.44	89.89	40.68
	ptc-miR159a	12382.1	15843.1	12912.2	11007.3	17190	8161.22	16283.8	14826.4	10451.2	11805.5	16797.7	15530.3
	ptc-miR159b	12382.3	15843.6	12912.6	11008.8	17192.3	8162.23	16284.3	14827.7	10451	11806.5	16798.6	15530.6
	ptc-miR159c	0.15	0.44	0.18	0.38	0.76	0.17	0.64	0.48	0.53	0.2	0.61	0.42
	ptc-miR159d	91.72	83.84	89.93	69.36	96.77	50.22	91.13	86.15	62.3	60.35	104.87	76.48
	ptc-miR160a	17.76	48.06	33.52	37.31	46.38	12.68	35.46	37.36	23.43	24.87	23.54	43.65
	ptc-miR160b-5p	20.32	53.17	41.33	43.94	53.63	15.89	40.8	42.48	27.42	28.14	27.82	49.18
	ptc-miR160b-3p	0	0.15	0	0.13	0.1	0	0	0	0.53	0.2	0.31	0.42
	ptc-miR160c-5p	20.32	53.17	41.33	43.94	53.63	15.89	40.8	42.48	27.42	28.14	27.82	49.18
	ptc-miR160c-3p	0	0.15	0	0.13	0.1	0	0	0	0.53	0.2	0.31	0.42
	ptc-miR160d	17.76	48.06	33.52	37.31	46.38	12.68	35.46	37.36	23.43	24.87	23.54	43.65
	ptc-miR160e-5p	28.21	25.42	17.44	24.16	22.04	41.59	35.46	43.19	46.12	43.22	62.07	25.17
	ptc-miR160e-3p	4.31	3.21	7.63	9.01	5.25	7.1	7.63	8.69	5.67	7.14	6.42	7.22
	ptc-miR160f	29.53	25.71	17.71	24.04	22.52	43.28	36.86	43.55	47.7	43.63	62.68	25.17
	ptc-miR160g	1.61	3.65	2.09	3	3.72	0.85	4.58	4.64	0.63	1.43	0.92	4.25
	ptc-miR160h	2.05	0.58	1.45	0.38	0.76	2.03	0.13	0.71	0.84	1.43	1.83	0.64
	ptc-miR162a	525.83	379.05	346.17	336.39	519.82	435.71	504.7	510.13	540.66	495.63	458.32	503.15
	ptc-miR162b	548.2	399.79	356.53	343.15	542.82	469.87	531.13	534.16	572.49	523.36	484.92	525.66
	ptc-miR164a	593.87	1364.86	629.12	992.03	674.13	500.64	858.28	1104.38	564.93	842.43	1526.62	817.97
	ptc-miR164b	597.97	1372.6	637.03	996.16	679.57	503.34	862.6	1112.83	567.03	847.33	1531.2	822.96
	ptc-miR164c	594.39	1365.3	629.03	992.15	674.42	500.47	858.41	1105.09	565.14	842.64	1527.54	818.5
	ptc-miR164d	593.87	1364.86	629.12	992.03	674.13	500.64	858.28	1104.38	564.93	842.43	1526.62	817.97
	ptc-miR164e	599.65	1380.2	639.75	999.67	683.29	504.36	866.03	1115.09	568.82	851.41	1536.4	825.73
	ptc-miR164f	0.88	2.34	0.55	2	2.29	1.52	2.54	2.5	0.95	0.61	3.67	1.06
	ptc-miR166a	57957.9	56372.4	56033	55900.1	58381.8	61839.7	55323.4	55826.3	61181	58173.9	57319.9	58770.3
	ptc-miR166b	58193.4	56751.6	56402.3	56330	58804.8	61981.1	55822.4	56301.8	61392.1	58474.4	57446.2	59377.8
	ptc-miR166c	57954.7	56364.4	56030.4	55888.8	58373.3	61833.3	55320.8	55818.4	61173.7	58166.3	57311.3	58768.4
	ptc-miR166d	58237.1	56844.6	56467.5	56362.2	58850	62027.1	55892.3	56358.2	61397.3	58540	57509.8	59450
	ptc-miR166e	58193.4	56751.6	56402.3	56330	58804.8	61981.1	55822.4	56301.8	61392.1	58474.4	57446.2	59377.8
	ptc-miR166f	58236.5	56844.1	56467.2	56362	58849.2	62026.9	55892.7	56358.3	61396.9	58539.8	57509.8	59449.5
	ptc-miR166g	82859.4	75557.7	80350.2	79226.3	77225.2	80395	75836.6	73570	76327.2	75364.9	74098.9	72203.1
	ptc-miR166h	82859.4	75557.7	80350.2	79226.3	77225.2	80395	75836.6	73570	76327.2	75364.9	74098.9	72203.1
	ptc-miR166i	58105.3	56572.5	56202.4	56029.7	58510.2	61998.7	55487.2	55989.1	61292.8	58344.3	57504.9	58926.2
	ptc-miR166j	57957.9	56372.4	56033	55900.1	58381.8	61839.7	55323.4	55826.3	61181	58173.9	57319.9	58770.3
	ptc-miR166k	57957.9	56372.4	56033	55900.1	58381.8	61839.7	55323.4	55826.3	61181	58173.9	57319.9	58770.3
	ptc-miR166l	58105.3	56572.5	56202.4	56029.7	58510.2	61998.7	55487.2	55989.1	61292.8	58344.3	57504.9	58926.2
	ptc-miR166m	82913	75663.2	80424.4	79277	77284.5	80455	75918.5	73636.5	76343.5	75444	74178.1	72285.1
	ptc-miR166n	27341.6	23818.5	27974.3	27172.9	23960.8	20054.3	24104	21351.6	17234.5	19686.1	18460.4	18597.1
	ptc-miR166o	27341.6	23818.5	27974.3	27172.9	23960.8	20054.3	24104	21351.6	17234.5	19686.1	18460.4	18597.1
	ptc-miR166p	15.57	19.13	14.35	23.79	16.03	13.86	12.96	15.71	14.08	17.33	15.29	7.54
	ptc-miR166q	27345.5	23824.9	27984.3	27176	23966.4	20058.6	24108.3	21355.5	17238.9	19693.8	18464.7	18603.6
	ptc-miR167a	634.95	267.01	254.25	248.38	395.18	283.71	372.39	438.49	425.82	525.4	560.14	298.79
	ptc-miR167b	653.95	290.24	268.6	255.02	398.71	293.18	385.74	450.63	423.72	538.04	609.36	308.56
	ptc-miR167c	632.97	266.14	252.98	246	393.94	276.44	370.99	437.18	423.83	523.97	559.53	297.51
	ptc-miR167d	653.95	290.24	268.6	255.02	398.71	293.18	385.74	450.63	423.72	538.04	609.36	308.56
	ptc-miR167e	2605.34	1936.28	1736.04	1953.01	2233.39	2340.38	2139.02	2480.78	2096.44	2647.39	2992.39	2429.38
	ptc-miR167f-5p	883.65	391.17	322.92	315.24	539.48	433.18	482.71	611.63	600.54	791.46	912.97	403.09
	ptc-miR167f-3p	6.29	2.34	5.09	3.76	2.96	10.14	4.32	5.95	7.88	8.77	16.51	2.55
	ptc-miR167g-5p	883.94	391.75	322.83	314.73	539.09	432.84	481.69	611.75	600.12	791.87	912.36	403.3
	ptc-miR167g-3p	6.29	2.34	5.09	3.76	2.96	10.14	4.32	5.95	7.88	8.77	16.51	2.55
	ptc-miR167h-5p	3.07	1.17	1.36	4.01	3.72	2.37	3.05	2.62	2.52	3.26	3.06	3.19
	ptc-miR167h-3p	6.29	2.34	5.09	3.76	2.96	10.48	4.32	5.95	7.88	8.77	16.51	2.55
	ptc-miR168a-5p	281.66	621.67	316.65	283.56	399.1	553.9	528.59	550.7	401.34	520.71	925.82	526.62
	ptc-miR168a-3p	35.15	46.89	39.88	19.28	35.5	27.39	25.67	32.72	19.86	24.67	54.42	39.62
	ptc-miR168b-5p	281.66	621.67	316.65	283.56	399.1	553.9	528.59	550.7	401.34	520.71	925.82	526.62
	ptc-miR168b-3p	35.15	46.89	39.88	19.28	35.5	27.39	25.67	32.72	19.86	24.67	54.42	39.62
	ptc-miR169aa	0	0	0	0	0.1	0	0	0	0.42	0	0	0
	ptc-miR169ac	3.73	0	0.18	0.5	0.95	0.68	1.65	2.26	1.68	2.85	2.45	0.53
	ptc-miR169ad	3.73	0	0.18	0.5	0.95	0.68	1.78	2.38	1.68	2.85	2.45	0.53
	ptc-miR169ae	15.71	6.72	2.45	10.02	16.51	4.73	35.71	27.73	7.04	26.3	15.59	6.59
	ptc-miR169af	15.71	6.72	2.45	10.02	16.51	4.73	35.71	27.73	7.04	26.3	15.59	6.59
	ptc-miR169b-3p	0	0	0.09	0	0.1	0	0	0.24	0	0	0	0.32
	ptc-miR169n-3p	0.07	0	0	0	0.1	0	0.13	0	0	0	0	0
	ptc-miR169q	16.01	2.48	1.54	2.25	5.82	5.07	6.74	4.64	7.04	8.77	13.15	0.42
	ptc-miR169r	0.07	0	0	0	0	0	0	0	0.11	0	0	0
	ptc-miR169t	1.24	1.46	0.82	0.25	2.1	0.17	2.16	1.9	1.05	2.85	3.36	1.27
	ptc-miR169u-5p	31.13	4.24	3.82	4.76	15.36	9.13	13.22	11.9	15.65	13.46	30.27	1.06
	ptc-miR169v	0.07	0	0	0	0.1	0	0.13	0	0	0.41	0	0
	ptc-miR169w	0.07	0	0	0	0	0	0.13	0	0	0.41	0	0
	ptc-miR169x	1.02	0	0.09	0.13	0.29	0.51	1.27	0.12	0.21	0.2	0.61	0
	ptc-miR169y	0.07	0	0	0.13	0	0	0	0	0.11	0.2	0	0
	ptc-miR169z	0.73	0.29	0	0	0.67	0	0	0	0.11	0.2	0.92	0
	ptc-miR171a-5p	0	1.17	0.45	0.5	1.24	0.85	1.53	1.43	0.53	1.02	2.14	0.74
	ptc-miR171a-3p	0.51	1.02	0.64	0.13	0.57	0.34	0.64	0.48	0.32	0.61	0.31	0.32
	ptc-miR171b	0.51	1.02	0.64	0.13	0.57	0.34	0.64	0.48	0.32	0.61	0.31	0.32
	ptc-miR171c	0.37	2.34	0.82	0.25	1.62	0.17	1.02	0.83	0.84	0.2	0	0.11
	ptc-miR171d	0.37	2.34	0.82	0.25	1.62	0.17	1.02	0.83	0.84	0.2	0	0.11
	ptc-miR171e	1.46	3.51	1.18	2.13	4.87	0.51	1.27	2.26	0.74	2.04	3.06	4.04
	ptc-miR171f	1.46	3.94	1.18	2.25	4.87	0.51	1.78	2.5	0.74	2.04	3.06	4.04
	ptc-miR171g-5p	0.15	0	0	0	0	0	0	0.36	0	0.61	0	0
	ptc-miR171g-3p	1.97	4.09	1.27	2.25	5.15	0.68	1.91	2.62	0.74	2.24	3.06	4.04
	ptc-miR171h-3p	1.97	4.09	1.27	2.25	5.15	0.68	1.91	2.62	0.74	2.24	3.06	4.04
	ptc-miR171i	1.32	4.09	1	2.13	4.39	0.51	1.27	2.5	0.74	1.22	2.45	3.08
	ptc-miR171j	0.07	0.15	0.09	0.13	0.29	0.34	0.25	0.36	0	0	0.92	0
	ptc-miR171k	0	0.15	0	0	0	0	0	0	0.11	0	0	0
	ptc-miR171l-5p	27.77	22.93	10.08	38.18	22.14	29.93	16.27	29.63	24.37	25.28	52.9	31.65
	ptc-miR171l-3p	0.07	0.15	0.09	0.13	0.29	0.34	0.25	0.36	0	0	0.92	0
	ptc-miR171m	0.07	0.15	0.09	0.13	0.29	0.34	0.25	0.36	0	0	0.92	0
	ptc-miR172a	1.61	1.9	2.09	1.25	3.44	1.69	1.27	1.78	1.16	1.83	8.56	2.44
	ptc-miR172b-5p	0	0	0.18	0.13	0	0	0	0	0.11	0	0.31	0
	ptc-miR172b-3p	1.61	1.9	2.09	1.13	3.53	1.69	1.27	1.78	1.16	1.83	8.56	2.44
	ptc-miR172c	1.61	1.9	2.09	1.25	3.44	1.69	1.27	1.78	1.16	1.83	8.56	2.44
	ptc-miR172d	0	1.17	0.27	0	0.19	0	0	0	0.11	0	0.31	0
	ptc-miR172e	0	1.17	0.27	0	0.19	0	0	0	0.11	0	0.31	0
	ptc-miR172f	1.61	1.9	2.09	1.13	3.53	1.69	1.27	1.78	1.16	1.83	8.56	2.44
	ptc-miR172g-5p	0	0	0.18	0.13	0	0	0	0	0.11	0	0.31	0
	ptc-miR172g-3p	0	2.04	0	0.13	1.24	0	0	0	0.21	0	0.31	0
	ptc-miR172h-5p	0	0.15	0.27	0	0	0	0	0.36	0.21	0	0	0
	ptc-miR172h-3p	0	2.04	0	0.13	1.24	0	0	0	0.21	0	0.31	0
	ptc-miR2111a	0.07	1.46	0	0.63	0.48	0.17	1.4	0.24	0.32	0.2	0.31	1.38
	ptc-miR2111b	0.07	1.46	0	0.63	0.48	0.17	1.4	0.24	0.32	0.2	0.31	1.38
	ptc-miR319a	26.89	281.91	38.88	43.57	124.82	14.03	96.08	37.6	178.29	24.26	48	17.95
	ptc-miR319b	20.39	212.24	29.7	34.68	98.68	12	77.78	30.94	131.96	19.37	33.63	10.3
	ptc-miR319c	27.11	282.5	38.97	43.57	125.3	14.03	96.72	37.6	179.03	24.26	47.7	17.95
	ptc-miR319d	27.11	282.5	38.97	43.57	125.3	14.03	96.72	37.6	179.03	24.26	47.7	17.95
	ptc-miR319e	2.92	12.56	3.63	5.13	6.3	1.52	5.97	6.54	10.4	3.87	8.87	2.66
	ptc-miR319f	26.09	185.51	44.96	49.83	76.06	19.27	67.74	47.48	88.04	38.74	57.48	38.45
	ptc-miR319g	26.09	185.51	44.96	49.83	76.06	19.27	67.74	47.48	88.04	38.74	57.48	38.45
	ptc-miR319h	2.92	12.56	3.63	5.13	6.3	1.52	5.97	6.54	10.4	3.87	8.87	2.66
	ptc-miR319i	1.9	1.9	2.63	1.38	1.24	1.86	2.16	0.59	1.26	1.63	3.06	0.42
	ptc-miR3627a	4.09	7.74	9.27	0.25	3.82	0.17	0.89	4.64	2.1	4.08	8.56	1.27
	ptc-miR3627b	0.51	0	0.09	0.13	0.1	0.17	0	0.36	0.11	0.2	1.53	0
	ptc-miR390a	13.67	74.06	36.7	54.96	79.21	5.92	66.73	45.1	21.85	22.43	11.92	82.74
	ptc-miR390b	13.67	71.87	36.61	54.71	78.83	5.92	66.09	44.86	21.12	22.02	11.31	82.85
	ptc-miR390c	13.67	74.06	36.7	54.96	79.21	5.92	66.73	45.1	21.85	22.43	11.92	82.74
	ptc-miR390d-5p	13.67	71.87	36.61	54.71	78.83	5.92	66.09	44.86	21.12	22.02	11.31	82.85
	ptc-miR390d-3p	0.73	2.19	0.91	0.63	0.29	1.18	1.53	0.59	0.63	0.2	0.61	1.91
	ptc-miR393a-5p	5.99	6.72	4.09	2.25	6.87	5.75	3.69	4.88	8.62	9.99	18.96	2.34
	ptc-miR393a-3p	0.22	1.31	0.27	0.13	1.43	0.17	0.38	0	0.21	0.2	1.22	1.91
	ptc-miR393b-5p	5.99	6.72	4.09	2.25	6.87	5.75	3.69	4.88	8.62	9.99	18.96	2.34
	ptc-miR393b-3p	0.22	1.31	0.27	0.13	1.43	0.17	0.38	0	0.21	0.2	1.22	1.91
	ptc-miR393c	18.86	12.71	7.9	4.13	14.22	18.09	7.63	9.64	15.65	25.08	32.41	5.2
	ptc-miR394a-5p	21.63	91	43.42	61.22	71.19	9.98	46.26	49.26	33.62	30.38	27.52	58.53
	ptc-miR394a-3p	0	0	0	0	0	0	0.38	0	0.21	0	0	0
	ptc-miR394b-5p	21.41	91.15	43.69	61.09	70.72	9.3	45.12	49.5	34.15	30.38	26.91	58.42
	ptc-miR394b-3p	0	0	0	0	0	0	0.38	0	0.21	0	0	0
	ptc-miR395a	0	0	0.09	0	0	0	0.38	0.36	0	0.41	0	0
	ptc-miR395b	2.92	10.66	5.54	11.77	5.44	17.42	789.27	432.07	11.14	386.97	6.12	463.53
	ptc-miR395c	2.92	10.66	5.63	11.77	5.44	17.42	792.95	433.49	11.14	388.8	6.12	465.23
	ptc-miR395d	2.92	10.66	5.63	11.77	5.44	17.42	792.95	433.49	11.14	388.8	6.12	465.23
	ptc-miR395e	2.41	10.22	5.54	11.52	5.34	16.57	789.27	430.99	9.46	380.03	6.12	465.97
	ptc-miR395f	2.41	10.22	5.54	11.52	5.34	16.57	789.27	430.99	9.46	380.03	6.12	465.97
	ptc-miR395g	2.92	10.66	5.63	11.77	5.44	17.42	792.95	433.49	11.14	388.8	6.12	465.23
	ptc-miR395h	2.92	10.66	5.63	11.77	5.44	17.42	792.95	433.49	11.14	388.8	6.12	465.23
	ptc-miR395i	2.92	10.66	5.63	11.77	5.44	17.42	792.95	433.49	11.14	388.8	6.12	465.23
	ptc-miR395j	2.92	10.66	5.63	11.77	5.44	17.42	792.95	433.49	11.14	388.8	6.12	465.23
	ptc-miR395k	2.41	10.22	5.54	11.52	5.34	16.57	789.27	430.99	9.46	380.03	6.12	465.97
	ptc-miR396a	1227.29	1133.64	767.19	831.28	827.39	693.22	855.74	1085.7	1135.53	1077.92	1925.01	760.62
	ptc-miR396b	1227.29	1133.64	767.19	831.28	827.39	693.22	855.74	1085.7	1135.53	1077.92	1925.01	760.62
	ptc-miR396c	2135.78	2606.73	1915.44	2228.31	2431.41	1652.57	2694.43	2905.34	2166.1	2192.53	2793.96	3152.61
	ptc-miR396d	2135.86	2607.76	1915.62	2228.43	2432.18	1652.91	2695.19	2905.7	2166.83	2192.74	2795.18	3152.61
	ptc-miR396e-5p	2144.11	2622.95	1921.16	2237.32	2440.19	1662.54	2709.56	2919.03	2178.29	2208.43	2811.69	3168.11
	ptc-miR396e-3p	214.65	468.15	399.95	402.75	385.83	175.5	400.61	380.9	227.25	359.44	374.55	473.09
	ptc-miR396f	29.16	28.19	20.89	18.9	27.29	20.8	22.75	23.08	14.18	29.97	65.13	29.63
	ptc-miR396g-5p	73.89	91.29	71.76	59.72	86.94	54.1	70.67	74.49	47.49	77.07	141.26	103.14
	ptc-miR396g-3p	9.94	12.56	12.44	11.52	14.03	5.24	6.23	12.61	8.19	14.88	22.01	12.75
	ptc-miR397a	3.87	20.01	13.63	16.65	8.68	0.85	10.68	23.32	7.14	3.67	8.87	29
	ptc-miR397b	0	0	0.09	0.38	0	0	0	0.48	0.32	0	0.31	0.53
	ptc-miR398a	66.94	43.97	31.79	38.68	38.75	61.04	46.26	101.26	18.81	25.28	23.54	207.76
	ptc-miR398b	2243.95	6958.69	8532.31	9148.22	5378.35	2655.71	8896.96	12372.9	6131.73	7049.78	4827.21	10813.9
	ptc-miR398c-5p	41.44	50.98	222.64	118.18	51.25	6.42	65.07	90.08	17.44	40.37	37.3	108.02
	ptc-miR398c-3p	2243.95	6958.69	8532.31	9148.22	5378.35	2655.71	8896.96	12372.9	6131.73	7049.78	4827.21	10813.9
	ptc-miR399b	0	0	0	0	0	0.85	0	0.24	0	0.41	0	0
	ptc-miR399d	0	0	0	0	0	0	0.13	0	0	0	0	0
	ptc-miR399e	0	0	0.09	0	0	0.34	0.13	0.12	0.42	0	0	0
	ptc-miR399f	4.53	3.65	7.54	7.76	18.04	6.09	8.26	7.97	5.36	6.12	3.36	8.82
	ptc-miR399g	4.53	3.65	7.54	7.76	18.04	5.92	8.26	7.97	5.15	6.12	3.36	8.82
	ptc-miR399i	0.15	0	0	0	0.57	2.03	0.51	0.12	0.63	0.41	0	0
	ptc-miR403a	47.87	52.73	57.59	35.3	54.21	52.41	63.68	66.99	59.47	60.76	105.79	64.05
	ptc-miR403b	47.36	50.98	57.86	34.93	53.54	52.25	63.04	66.99	59.26	60.14	104.26	63.41
	ptc-miR403c-5p	368.7	309.52	257.61	195.93	323.9	1123.86	455.38	457.77	616.2	552.92	569	223.9
	ptc-miR403c-3p	47.14	50.98	57.59	34.93	53.25	52.08	62.79	66.99	59.05	59.74	103.96	63.52
	ptc-miR403d	47.87	52.73	57.59	35.3	54.21	52.41	63.68	66.99	59.47	60.76	105.79	64.05
	ptc-miR408-5p	99.9	338.59	474.98	267.54	117	26.38	121.63	228.82	106.32	131.5	227.48	185.77
	ptc-miR408-3p	6254.75	21215.8	23887.6	27094.9	10864.1	4969.37	20235.7	30219.1	19803.9	16403	13251	19664.8
	ptc-miR472a	9229.53	10873.6	7761.03	8402.57	8288.74	11323.3	12761.2	10869.3	9652.94	15153.2	14961.7	8627.31
	ptc-miR472b	2347.94	3185.02	1934.51	2583.35	2350.77	2151.85	3454.97	3300.28	2833.57	3530.6	3988.84	2635.76
	ptc-miR474a	0.07	0.73	0.27	0.38	0.48	0	0	1.07	0.11	0	0	0.42
	ptc-miR474b	1.1	0.58	1.09	2	1.24	1.01	0.76	0.95	1.05	1.63	0.31	0.96
	ptc-miR474c	0.22	2.19	1	1	2.19	0.51	2.54	1.07	0.74	1.63	0.31	1.81
	ptc-miR475a-5p	19	21.62	15.99	10.64	23.19	14.2	24.91	21.06	14.39	13.46	36.38	25.28
	ptc-miR475a-3p	135.72	85.6	79.3	73.11	96.29	62.9	66.34	77.11	77.54	103.16	177.95	73.61
	ptc-miR475b-5p	19	21.62	15.99	10.64	23.19	14.2	24.91	21.06	14.39	13.46	36.38	25.28
	ptc-miR475b-3p	136.08	86.18	79.66	73.24	96.67	62.9	66.34	77.11	77.96	103.57	178.86	73.93
	ptc-miR475c	0.15	0	0.27	0	0.19	0.68	0	0.12	0	0.41	0	0
	ptc-miR475d-5p	19	21.62	15.99	10.64	23.19	14.2	24.91	21.06	14.39	13.46	36.38	25.28
	ptc-miR475d-3p	0.07	0	0	0	0.1	0	0.13	0.59	0.32	0.61	0	0
	ptc-miR476a	4.9	4.38	2.36	3	3.05	3.55	4.19	3.69	2.42	4.28	10.09	2.97
	ptc-miR477a-5p	2.12	4.24	0.91	1.88	5.06	1.52	5.21	4.76	1.89	4.69	9.48	6.8
	ptc-miR477a-3p	0.07	0.29	0	0	0.57	0	0.89	0.12	0.21	0	0	0.74
	ptc-miR477b	2.12	4.24	0.91	1.88	5.06	1.52	5.21	4.76	1.89	4.69	9.48	6.8
	ptc-miR477c	0.51	1.02	0.82	0.88	0.29	0.17	1.14	0.71	0.21	1.43	2.14	0.53
	ptc-miR477d-5p	0.66	2.04	0.27	1.88	2.86	0.17	1.53	2.38	0.63	0.61	3.67	0.11
	ptc-miR477e-5p	48.16	31.84	6.27	12.39	20.61	90.63	41.18	43.91	101.28	131.5	261.72	19.01
	ptc-miR477e-3p	117.37	16.65	10.9	16.02	49.43	406.29	157.47	133.51	233.03	285.84	206.08	75.94
	ptc-miR477f	0	0	0	0	0	0	0	0.24	0	0	0	0
	ptc-miR478a	0	0.44	0.27	0	0.38	0.34	0.25	0.24	0.32	0.2	0	0.11
	ptc-miR478b	0	0.44	0.27	0	0.38	0.34	0.25	0.24	0.32	0.2	0	0.11
	ptc-miR478c	0	0.44	0.27	0	0.38	0.34	0.25	0.24	0.32	0.2	0	0.11
	ptc-miR478e	0	0	0.09	0	0	0	0.13	0	0	0.2	0	0
	ptc-miR478h	0.15	0	0.09	0	0.29	0.34	0	0	0.11	0.61	0	0.11
	ptc-miR478i	0.15	0	0.09	0	0.29	0.34	0	0	0.11	0.61	0	0.11
	ptc-miR478j	0.15	0	0.09	0	0.29	0.34	0	0	0.11	0.61	0	0.11
	ptc-miR478k	0.15	0	0.09	0	0.29	0.34	0	0	0.11	0.61	0	0.11
	ptc-miR478l	0.15	0	0.09	0	0.29	0.34	0	0	0.11	0.61	0	0.11
	ptc-miR478m	0.15	0	0.09	0	0.29	0.34	0	0	0.11	0.61	0	0.11
	ptc-miR478n	0.15	0	0.09	0	0.29	0.34	0	0	0.11	0.61	0	0.11
	ptc-miR478o	0.15	0	0.09	0	0.29	0.34	0	0	0.11	0.61	0	0.11
	ptc-miR478p	0.07	0	0.09	0	0	0	0.38	0.59	0.21	0.82	0.31	0.64
	ptc-miR478q	0.15	0	0.09	0	0.29	0.34	0	0	0.11	0.61	0	0.11
	ptc-miR478r	0.15	0	0.09	0	0.29	0.34	0	0	0.11	0.61	0	0.11
	ptc-miR478s	0.15	0	0.09	0	0.29	0.34	0	0	0.11	0.61	0	0.11
	ptc-miR481a	0	0	0.45	0.5	0.1	0	0.13	0	0.11	0.41	1.22	0
	ptc-miR481b	0	0	0.45	0.5	0.1	0	0.13	0	0.11	0.41	1.22	0
	ptc-miR481c	0	0	0.45	0.5	0.1	0	0.13	0	0.11	0.41	1.22	0.11
	ptc-miR481d	1.02	2.04	0.82	1.63	3.05	1.35	1.02	2.62	1.16	2.85	1.83	2.44
	ptc-miR482a.2	6940.93	13249.9	7765.85	9284.55	8041.28	8128.93	11184.4	9348.01	7116.18	12727.5	13038.8	9778.27
	ptc-miR482a.1	31.21	72.6	37.42	32.68	30.44	43.96	35.21	36.41	37.93	61.37	83.78	30.17
	ptc-miR482b-5p	6.14	4.09	6.9	3	3.05	11.84	4.96	8.45	10.09	9.17	19.57	4.46
	ptc-miR482b-3p	40.27	33.3	19.98	14.65	31.21	35.84	35.08	33.32	48.64	57.29	104.87	20.07
	ptc-miR482c-5p	58.25	56.82	61.4	27.29	43.71	139.66	55.67	67.11	36.67	98.07	101.51	42.81
	ptc-miR482c-3p	1212.08	1214.85	763.01	368.07	802.49	1102.56	692.8	881.15	795.86	1544.19	3298.45	464.48
	ptc-miR482d-5p	3	2.34	1.27	1.5	1.72	2.37	1.78	1.19	2.1	2.24	4.28	3.19
	ptc-miR482d-3p	1931	1631.44	1114.64	1041.1	1127.91	3785.65	2204.99	2346.67	3174.4	4640.73	5174.54	739.8
	ptc-miR530a	18.2	7.16	3.72	8.14	5.54	19.27	5.85	5.95	23.32	10.4	33.02	1.91
	ptc-miR530b	4.6	0.15	0.45	1	0	4.9	0.38	1.43	2.42	2.04	3.97	0
	ptc-miR536	13.67	17.38	11.81	22.66	8.78	59.01	78.67	67.71	67.45	51.58	31.8	69.15
	ptc-miR6421-5p	1.61	0.58	1.54	0.13	0.67	1.86	1.65	0.24	0.42	0.82	4.89	0.32
	ptc-miR6421-3p	218.01	165.79	169.5	155.11	268.64	282.36	256.48	259.17	243.85	324.17	353.14	261.61
	ptc-miR6425a-5p	0.58	1.02	0.55	0.75	2	0	2.16	0.95	0.32	0.82	0.31	4.46
	ptc-miR6425a-3p	0.07	2.78	0.73	0.5	0.76	0.34	0.38	1.31	0.32	0.2	0	1.38
	ptc-miR6425b-5p	0.58	1.02	0.55	0.75	2	0	2.16	0.95	0.32	0.82	0.31	4.46
	ptc-miR6425b-3p	0.07	2.78	0.73	0.5	0.76	0.34	0.38	1.31	0.32	0.2	0	1.38
	ptc-miR6425c-5p	0.58	1.02	0.55	0.75	2	0	2.16	0.95	0.32	0.82	0.31	4.46
	ptc-miR6425c-3p	0.07	2.78	0.73	0.5	0.76	0.34	0.38	1.31	0.32	0.2	0	1.38
	ptc-miR6425d-5p	0.58	1.02	0.55	0.75	2	0	2.16	0.95	0.32	0.82	0.31	4.46
	ptc-miR6425d-3p	0.07	2.78	0.73	0.5	0.76	0.34	0.38	1.31	0.32	0.2	0	1.38
	ptc-miR6425e	0.58	1.02	0.55	0.5	1.62	0	2.03	0.95	0.32	0.82	0.31	3.61
	ptc-miR6427-5p	5.63	11.1	5.09	4.76	8.68	11.16	9.15	10.59	9.98	14.68	28.13	12.75
	ptc-miR6427-3p	30.55	22.79	32.34	24.29	22.71	31.96	23.64	27.96	19.12	38.13	64.82	26.98
	ptc-miR6430	0.15	0	0.09	0.5	0	0.51	0	0.24	0.42	0	0	0.11
	ptc-miR6432	0	0	0.18	0.13	0	0	0	0.24	0	0.2	0.92	0
	ptc-miR6436	0	0	0	0	0	0	0.13	0	0	0	0	0
	ptc-miR6437a	1.24	1.46	1.27	1.75	1.62	2.03	2.67	1.19	0.74	1.63	0.61	2.02
	ptc-miR6437b	1.24	1.46	1.27	1.75	1.62	2.03	2.67	1.19	0.74	1.63	0.61	2.02
	ptc-miR6438a	0.15	0.29	0.09	0	0.19	0.17	0.25	0	0	0	0.31	0
	ptc-miR6438b	0.15	0.29	0.09	0	0.19	0.17	0.25	0	0	0	0.31	0
	ptc-miR6442	0.15	0	0	0.13	0.1	0.17	0.25	0	0	0.41	0	0.11
	ptc-miR6443	0	0.29	0	0	0.1	0.17	0.25	0	0	0	0	0.42
	ptc-miR6445a	46.55	48.2	33.06	24.66	40.46	59.68	45.63	44.38	40.97	65.45	111.91	42.81
	ptc-miR6445b	46.55	48.2	33.06	24.66	40.46	59.68	45.63	44.38	40.97	65.45	111.91	42.81
	ptc-miR6446	1.68	3.94	2.27	2.13	3.91	1.69	3.18	3.09	1.89	2.65	2.75	2.34
	ptc-miR6447	0.22	0.58	0	0	0.29	0.17	0	0	0.74	0	0.31	0
	ptc-miR6452	0	0	0	0.13	0	0	0	0	0.11	0	0	0
	ptc-miR6454	0.15	0	0	0	0	0	0	0	0.11	0	0	0
	ptc-miR6457a	0.15	0	0	0	0.38	0.17	0.51	0.12	0.21	0	0.31	0.11
	ptc-miR6457b	73.23	42.8	65.95	60.22	51.34	113.96	83.25	79.01	74.07	44.24	37	51.62
	ptc-miR6459a-5p	3.51	2.04	1.45	0.75	2.77	3.21	2.67	2.5	1.68	4.69	8.26	1.59
	ptc-miR6459a-3p	222.83	153.96	132.44	93.27	231.04	217.1	162.81	192.53	147.72	266.47	433.56	152.21
	ptc-miR6459b	2.56	1.02	0.82	0.5	2.86	2.54	1.02	2.62	1.37	2.65	0.92	0.64
	ptc-miR6460	0	0.15	0	0	0.1	0.17	0	0.12	0	0.2	0.31	0
	ptc-miR6462a	2.48	7.3	6.99	2.75	2.77	1.69	4.45	3.33	2.21	4.08	9.17	3.72
	ptc-miR6462b	10.38	20.89	20.44	5.26	16.03	13.02	12.07	14.28	6.83	22.63	19.26	12.11
	ptc-miR6462c-5p	0.22	0.73	2.73	0	1.15	0.17	0.38	0.71	0.11	0.2	1.83	0.32
	ptc-miR6462c-3p	10.38	20.89	20.44	5.26	16.03	13.02	12.07	14.28	6.83	22.63	19.26	12.11
	ptc-miR6462d	10.38	20.89	20.44	5.26	16.03	13.02	12.07	14.28	6.83	22.63	19.26	12.11
	ptc-miR6462e	8.19	16.51	15.99	3.88	14.51	12.68	9.02	11.54	5.46	18.35	12.23	9.56
	ptc-miR6462f	8.19	16.51	15.99	3.88	14.51	12.68	9.02	11.54	5.46	18.35	12.23	9.56
	ptc-miR6463	0.37	0	0	0	0	0	0	0.24	0	0.2	0	0
	ptc-miR6465	0.51	1.46	0.36	0.5	1.05	1.69	1.27	1.19	0.74	1.83	1.83	0.96
	ptc-miR6466-5p	0.22	0	0.09	0.25	0.29	0	0.13	0	0	0	0	0.11
	ptc-miR6468-5p	0	0	0	0	0	0	0.13	0	0	0	3.06	0
	ptc-miR6468-3p	0.07	0.15	0.18	0.13	0.1	0.17	0	0.12	0.11	0	0.31	0
	ptc-miR6469	0	0	0	0	0	0	0	0	0.21	0	0	0
	ptc-miR6470	0	0	0	0	0.1	0.51	0	0.95	0	0.2	0	0
	ptc-miR6471	3.43	2.48	2.18	1.38	2.86	3.21	3.18	2.62	4.73	5.1	6.73	1.7
	ptc-miR6472	0	0	0	0	0	0	0.38	0.12	0	0	0	0
	ptc-miR6473	0.07	0	0	0	0	0	0.25	0	0	0	0	0
	ptc-miR6474	0	0	0	0.25	0.29	0	0.13	0.36	0.84	0.41	0	0.32
	ptc-miR6476a	0.29	1.31	0.45	1.88	0.95	5.41	0.89	1.31	1.37	1.43	5.81	0.11
	ptc-miR6476b	0.29	1.31	0.45	1.88	0.95	5.41	0.89	1.31	1.37	1.43	5.81	0.11
	ptc-miR6476c	0.29	1.31	0.45	1.88	0.95	5.41	0.89	1.31	1.37	1.43	5.81	0.11
	ptc-miR6477	0.37	0	0.45	0	0.29	0.68	0.13	0.71	0	0.82	0.61	0
	ptc-miR6478	41.73	27.17	34.06	17.65	34.74	57.32	40.42	32.49	18.39	43.43	45.25	29.21
	ptc-miR7817a	1.46	0.88	1.36	0.5	1.15	1.69	1.14	0.95	1.37	1.63	1.22	1.59
	ptc-miR7818	0	0	0	0	0	0	0.13	0	0	0	0	0
	ptc-miR7820	0	0	0	0	0	0	0	0	0.11	0	0	0
	ptc-miR7821	0.44	0.15	0.73	0.75	0.1	0.34	0.13	0.59	0	0.61	0.31	0.21
	ptc-miR7823	0.15	0	0	0	0	0	0	0.24	0	0	0.31	0
	ptc-miR7826	0	0	0	0	0	0	0	0	0.11	0	0	0
	ptc-miR7827	0.95	0.58	0.36	0.38	0.48	0.34	1.14	0.36	0.21	1.22	1.83	0.42
	ptc-miR7829	0.07	0	0	0	0	0.17	0	0	0.11	0	0	0
	ptc-miR7833	0	0.44	0	0	0	0	0	0.12	0	0	0	0
	ptc-miR7835	0.22	0	0.18	0	0.1	0.17	0	0.48	0.21	0.2	0.31	0.11
	ptc-miR7836	0.22	0.15	0.27	0.25	0.19	0.34	0.13	0.12	0.63	0.82	0.31	0.42
	ptc-miR7837	0.22	0.15	0.27	0.25	0.19	0.34	0.13	0.12	0.63	0.82	0.31	0.42
	ptc-miR7838	0	0	0	0	0	0	0	0	0.11	0	0	0
	ptc-miR7839	0	0.15	0	0	0	0	0.13	0	0	0	0	0
	ptc-miR827	0.37	0.88	1	0	1.34	2.71	1.27	1.55	2.73	1.83	4.28	1.7
TR(298)	ptc-miR1444a	26.16	55.65	80.03	81.5	51.72	12.68	64.31	95.31	67.87	54.84	77.97	85.5
	ptc-miR1444b	135.28	470.63	480.34	400.49	366.27	47.85	458.18	557.96	266.44	295.83	431.11	698.58
	ptc-miR1444c	135.28	470.63	480.34	400.49	366.27	47.85	458.18	557.96	266.44	295.83	431.11	698.58
	ptc-miR1444d	0.29	0.88	2.73	3.13	1.05	1.18	1.65	1.31	1.68	1.83	1.22	2.02
	ptc-miR1444e	0.29	0.88	2.73	3.13	1.05	1.18	1.65	1.31	1.68	1.83	1.22	2.02
	ptc-miR1446a	239.79	231.96	100.92	245.25	350.43	135.6	400.99	314.26	196.15	371.88	473.3	350.83
	ptc-miR1446b	216.91	177.18	75.76	186.79	273.79	114.13	297.15	235.96	172.41	297.26	416.74	255.45
	ptc-miR1446c	173.43	146.07	66.95	162.75	228.75	86.4	235.38	194.32	141.42	228.35	295.36	222.1
	ptc-miR1446d	174.3	147.09	67.49	164.25	229.8	87.58	235.51	194.67	141.94	228.75	298.72	222.42
	ptc-miR1446e	173.43	146.07	66.95	162.75	228.75	86.4	235.38	194.32	141.42	228.35	295.36	222.1
	ptc-miR1447	983.41	640.51	569.26	476.86	1146.61	866.52	656.7	820.34	715.48	1006.76	1396.98	797.68
	ptc-miR1448	2292.18	3856.64	2186.4	2460.29	2713.32	1780.39	2807.67	2801.82	1775.16	2856.57	4873.07	3128.81
	ptc-miR1450	737.34	740.57	444.64	660.14	688.25	411.54	601.93	748.11	864.15	590.23	1309.23	645.69
	ptc-miR156a	12.94	14.75	13.63	9.77	16.99	19.11	24.66	19.04	17.97	26.3	32.41	15.19
	ptc-miR156b	12.06	14.17	13.44	9.64	16.89	17.92	24.66	19.16	17.55	24.67	29.66	14.98
	ptc-miR156c	12.94	14.75	13.63	9.77	16.99	19.11	24.66	19.28	17.97	26.3	32.41	15.19
	ptc-miR156d	19.29	18.11	19.35	15.65	24.43	26.71	35.84	26.18	26.69	33.03	37.61	19.12
	ptc-miR156e	12.94	14.75	13.63	9.77	16.99	19.11	24.66	19.28	17.97	26.3	32.41	15.19
	ptc-miR156f	12.94	14.75	13.63	9.77	16.99	19.11	24.66	19.04	17.97	26.3	32.41	15.19
	ptc-miR156g	42.17	29.36	29.61	51.45	58.69	45.82	61.9	59.02	32.88	96.44	89.89	40.68
	ptc-miR156h	47.72	34.47	32.16	55.71	64.99	51.91	71.17	65.8	35.83	102.35	103.96	47.8
	ptc-miR156i	42.17	29.36	29.61	51.45	58.69	45.82	61.9	59.02	32.88	96.44	89.89	40.68
	ptc-miR156j	42.17	29.36	29.61	51.45	58.69	45.82	61.9	59.02	32.88	96.44	89.89	40.68
	ptc-miR159a	12382.1	15843.1	12912.2	11007.3	17190	8161.22	16283.8	14826.4	10451.2	11805.5	16797.7	15530.3
	ptc-miR159b	12382.3	15843.6	12912.6	11008.8	17192.3	8162.23	16284.3	14827.7	10451	11806.5	16798.6	15530.6
	ptc-miR159c	0.15	0.44	0.18	0.38	0.76	0.17	0.64	0.48	0.53	0.2	0.61	0.42
	ptc-miR159d	91.72	83.84	89.93	69.36	96.77	50.22	91.13	86.15	62.3	60.35	104.87	76.48
	ptc-miR160a	17.76	48.06	33.52	37.31	46.38	12.68	35.46	37.36	23.43	24.87	23.54	43.65
	ptc-miR160b-5p	20.32	53.17	41.33	43.94	53.63	15.89	40.8	42.48	27.42	28.14	27.82	49.18
	ptc-miR160b-3p	0	0.15	0	0.13	0.1	0	0	0	0.53	0.2	0.31	0.42
	ptc-miR160c-5p	20.32	53.17	41.33	43.94	53.63	15.89	40.8	42.48	27.42	28.14	27.82	49.18
	ptc-miR160c-3p	0	0.15	0	0.13	0.1	0	0	0	0.53	0.2	0.31	0.42
	ptc-miR160d	17.76	48.06	33.52	37.31	46.38	12.68	35.46	37.36	23.43	24.87	23.54	43.65
	ptc-miR160e-5p	28.21	25.42	17.44	24.16	22.04	41.59	35.46	43.19	46.12	43.22	62.07	25.17
	ptc-miR160e-3p	4.31	3.21	7.63	9.01	5.25	7.1	7.63	8.69	5.67	7.14	6.42	7.22
	ptc-miR160f	29.53	25.71	17.71	24.04	22.52	43.28	36.86	43.55	47.7	43.63	62.68	25.17
	ptc-miR160g	1.61	3.65	2.09	3	3.72	0.85	4.58	4.64	0.63	1.43	0.92	4.25
	ptc-miR160h	2.05	0.58	1.45	0.38	0.76	2.03	0.13	0.71	0.84	1.43	1.83	0.64
	ptc-miR162a	525.83	379.05	346.17	336.39	519.82	435.71	504.7	510.13	540.66	495.63	458.32	503.15
	ptc-miR162b	548.2	399.79	356.53	343.15	542.82	469.87	531.13	534.16	572.49	523.36	484.92	525.66
	ptc-miR164a	593.87	1364.86	629.12	992.03	674.13	500.64	858.28	1104.38	564.93	842.43	1526.62	817.97
	ptc-miR164b	597.97	1372.6	637.03	996.16	679.57	503.34	862.6	1112.83	567.03	847.33	1531.2	822.96
	ptc-miR164c	594.39	1365.3	629.03	992.15	674.42	500.47	858.41	1105.09	565.14	842.64	1527.54	818.5
	ptc-miR164d	593.87	1364.86	629.12	992.03	674.13	500.64	858.28	1104.38	564.93	842.43	1526.62	817.97
	ptc-miR164e	599.65	1380.2	639.75	999.67	683.29	504.36	866.03	1115.09	568.82	851.41	1536.4	825.73
	ptc-miR164f	0.88	2.34	0.55	2	2.29	1.52	2.54	2.5	0.95	0.61	3.67	1.06
	ptc-miR166a	57957.9	56372.4	56033	55900.1	58381.8	61839.7	55323.4	55826.3	61181	58173.9	57319.9	58770.3
	ptc-miR166b	58193.4	56751.6	56402.3	56330	58804.8	61981.1	55822.4	56301.8	61392.1	58474.4	57446.2	59377.8
	ptc-miR166c	57954.7	56364.4	56030.4	55888.8	58373.3	61833.3	55320.8	55818.4	61173.7	58166.3	57311.3	58768.4
	ptc-miR166d	58237.1	56844.6	56467.5	56362.2	58850	62027.1	55892.3	56358.2	61397.3	58540	57509.8	59450
	ptc-miR166e	58193.4	56751.6	56402.3	56330	58804.8	61981.1	55822.4	56301.8	61392.1	58474.4	57446.2	59377.8
	ptc-miR166f	58236.5	56844.1	56467.2	56362	58849.2	62026.9	55892.7	56358.3	61396.9	58539.8	57509.8	59449.5
	ptc-miR166g	82859.4	75557.7	80350.2	79226.3	77225.2	80395	75836.6	73570	76327.2	75364.9	74098.9	72203.1
	ptc-miR166h	82859.4	75557.7	80350.2	79226.3	77225.2	80395	75836.6	73570	76327.2	75364.9	74098.9	72203.1
	ptc-miR166i	58105.3	56572.5	56202.4	56029.7	58510.2	61998.7	55487.2	55989.1	61292.8	58344.3	57504.9	58926.2
	ptc-miR166j	57957.9	56372.4	56033	55900.1	58381.8	61839.7	55323.4	55826.3	61181	58173.9	57319.9	58770.3
	ptc-miR166k	57957.9	56372.4	56033	55900.1	58381.8	61839.7	55323.4	55826.3	61181	58173.9	57319.9	58770.3
	ptc-miR166l	58105.3	56572.5	56202.4	56029.7	58510.2	61998.7	55487.2	55989.1	61292.8	58344.3	57504.9	58926.2
	ptc-miR166m	82913	75663.2	80424.4	79277	77284.5	80455	75918.5	73636.5	76343.5	75444	74178.1	72285.1
	ptc-miR166n	27341.6	23818.5	27974.3	27172.9	23960.8	20054.3	24104	21351.6	17234.5	19686.1	18460.4	18597.1
	ptc-miR166o	27341.6	23818.5	27974.3	27172.9	23960.8	20054.3	24104	21351.6	17234.5	19686.1	18460.4	18597.1
	ptc-miR166p	15.57	19.13	14.35	23.79	16.03	13.86	12.96	15.71	14.08	17.33	15.29	7.54
	ptc-miR166q	27345.5	23824.9	27984.3	27176	23966.4	20058.6	24108.3	21355.5	17238.9	19693.8	18464.7	18603.6
	ptc-miR167a	634.95	267.01	254.25	248.38	395.18	283.71	372.39	438.49	425.82	525.4	560.14	298.79
	ptc-miR167b	653.95	290.24	268.6	255.02	398.71	293.18	385.74	450.63	423.72	538.04	609.36	308.56
	ptc-miR167c	632.97	266.14	252.98	246	393.94	276.44	370.99	437.18	423.83	523.97	559.53	297.51
	ptc-miR167d	653.95	290.24	268.6	255.02	398.71	293.18	385.74	450.63	423.72	538.04	609.36	308.56
	ptc-miR167e	2605.34	1936.28	1736.04	1953.01	2233.39	2340.38	2139.02	2480.78	2096.44	2647.39	2992.39	2429.38
	ptc-miR167f-5p	883.65	391.17	322.92	315.24	539.48	433.18	482.71	611.63	600.54	791.46	912.97	403.09
	ptc-miR167f-3p	6.29	2.34	5.09	3.76	2.96	10.14	4.32	5.95	7.88	8.77	16.51	2.55
	ptc-miR167g-5p	883.94	391.75	322.83	314.73	539.09	432.84	481.69	611.75	600.12	791.87	912.36	403.3
	ptc-miR167g-3p	6.29	2.34	5.09	3.76	2.96	10.14	4.32	5.95	7.88	8.77	16.51	2.55
	ptc-miR167h-5p	3.07	1.17	1.36	4.01	3.72	2.37	3.05	2.62	2.52	3.26	3.06	3.19
	ptc-miR167h-3p	6.29	2.34	5.09	3.76	2.96	10.48	4.32	5.95	7.88	8.77	16.51	2.55
	ptc-miR168a-5p	281.66	621.67	316.65	283.56	399.1	553.9	528.59	550.7	401.34	520.71	925.82	526.62
	ptc-miR168a-3p	35.15	46.89	39.88	19.28	35.5	27.39	25.67	32.72	19.86	24.67	54.42	39.62
	ptc-miR168b-5p	281.66	621.67	316.65	283.56	399.1	553.9	528.59	550.7	401.34	520.71	925.82	526.62
	ptc-miR168b-3p	35.15	46.89	39.88	19.28	35.5	27.39	25.67	32.72	19.86	24.67	54.42	39.62
	ptc-miR169ab	0	0	0	0	0	0	0	0	0	0.2	0	0
	ptc-miR169ac	3.73	0	0.18	0.5	0.95	0.68	1.65	2.26	1.68	2.85	2.45	0.53
	ptc-miR169ad	3.73	0	0.18	0.5	0.95	0.68	1.78	2.38	1.68	2.85	2.45	0.53
	ptc-miR169ae	15.71	6.72	2.45	10.02	16.51	4.73	35.71	27.73	7.04	26.3	15.59	6.59
	ptc-miR169af	15.71	6.72	2.45	10.02	16.51	4.73	35.71	27.73	7.04	26.3	15.59	6.59
	ptc-miR169b-3p	0	0	0.09	0	0.1	0	0	0.24	0	0	0	0.32
	ptc-miR169n-5p	0	0	0	0.13	0.38	0	0	0	0	0	0.31	0
	ptc-miR169q	16.01	2.48	1.54	2.25	5.82	5.07	6.74	4.64	7.04	8.77	13.15	0.42
	ptc-miR169t	1.24	1.46	0.82	0.25	2.1	0.17	2.16	1.9	1.05	2.85	3.36	1.27
	ptc-miR169u-5p	31.13	4.24	3.82	4.76	15.36	9.13	13.22	11.9	15.65	13.46	30.27	1.06
	ptc-miR169v	0.07	0	0	0	0.1	0	0.13	0	0	0.41	0	0
	ptc-miR169w	0.07	0	0	0	0	0	0.13	0	0	0.41	0	0
	ptc-miR169x	1.02	0	0.09	0.13	0.29	0.51	1.27	0.12	0.21	0.2	0.61	0
	ptc-miR169y	0.07	0	0	0.13	0	0	0	0	0.11	0.2	0	0
	ptc-miR169z	0.73	0.29	0	0	0.67	0	0	0	0.11	0.2	0.92	0
	ptc-miR171a-5p	0	1.17	0.45	0.5	1.24	0.85	1.53	1.43	0.53	1.02	2.14	0.74
	ptc-miR171a-3p	0.51	1.02	0.64	0.13	0.57	0.34	0.64	0.48	0.32	0.61	0.31	0.32
	ptc-miR171b	0.51	1.02	0.64	0.13	0.57	0.34	0.64	0.48	0.32	0.61	0.31	0.32
	ptc-miR171c	0.37	2.34	0.82	0.25	1.62	0.17	1.02	0.83	0.84	0.2	0	0.11
	ptc-miR171d	0.37	2.34	0.82	0.25	1.62	0.17	1.02	0.83	0.84	0.2	0	0.11
	ptc-miR171e	1.46	3.51	1.18	2.13	4.87	0.51	1.27	2.26	0.74	2.04	3.06	4.04
	ptc-miR171f	1.46	3.94	1.18	2.25	4.87	0.51	1.78	2.5	0.74	2.04	3.06	4.04
	ptc-miR171g-5p	0.15	0	0	0	0	0	0	0.36	0	0.61	0	0
	ptc-miR171g-3p	1.97	4.09	1.27	2.25	5.15	0.68	1.91	2.62	0.74	2.24	3.06	4.04
	ptc-miR171h-3p	1.97	4.09	1.27	2.25	5.15	0.68	1.91	2.62	0.74	2.24	3.06	4.04
	ptc-miR171i	1.32	4.09	1	2.13	4.39	0.51	1.27	2.5	0.74	1.22	2.45	3.08
	ptc-miR171j	0.07	0.15	0.09	0.13	0.29	0.34	0.25	0.36	0	0	0.92	0
	ptc-miR171l-5p	27.77	22.93	10.08	38.18	22.14	29.93	16.27	29.63	24.37	25.28	52.9	31.65
	ptc-miR171l-3p	0.07	0.15	0.09	0.13	0.29	0.34	0.25	0.36	0	0	0.92	0
	ptc-miR171m	0.07	0.15	0.09	0.13	0.29	0.34	0.25	0.36	0	0	0.92	0
	ptc-miR172a	1.61	1.9	2.09	1.25	3.44	1.69	1.27	1.78	1.16	1.83	8.56	2.44
	ptc-miR172b-5p	0	0	0.18	0.13	0	0	0	0	0.11	0	0.31	0
	ptc-miR172b-3p	1.61	1.9	2.09	1.13	3.53	1.69	1.27	1.78	1.16	1.83	8.56	2.44
	ptc-miR172c	1.61	1.9	2.09	1.25	3.44	1.69	1.27	1.78	1.16	1.83	8.56	2.44
	ptc-miR172d	0	1.17	0.27	0	0.19	0	0	0	0.11	0	0.31	0
	ptc-miR172e	0	1.17	0.27	0	0.19	0	0	0	0.11	0	0.31	0
	ptc-miR172f	1.61	1.9	2.09	1.13	3.53	1.69	1.27	1.78	1.16	1.83	8.56	2.44
	ptc-miR172g-5p	0	0	0.18	0.13	0	0	0	0	0.11	0	0.31	0
	ptc-miR172g-3p	0	2.04	0	0.13	1.24	0	0	0	0.21	0	0.31	0
	ptc-miR172h-3p	0	2.04	0	0.13	1.24	0	0	0	0.21	0	0.31	0
	ptc-miR172i	0	0	0	0	0.1	0	0	0	0	0	0.31	0.11
	ptc-miR2111a	0.07	1.46	0	0.63	0.48	0.17	1.4	0.24	0.32	0.2	0.31	1.38
	ptc-miR2111b	0.07	1.46	0	0.63	0.48	0.17	1.4	0.24	0.32	0.2	0.31	1.38
	ptc-miR319a	26.89	281.91	38.88	43.57	124.82	14.03	96.08	37.6	178.29	24.26	48	17.95
	ptc-miR319b	20.39	212.24	29.7	34.68	98.68	12	77.78	30.94	131.96	19.37	33.63	10.3
	ptc-miR319c	27.11	282.5	38.97	43.57	125.3	14.03	96.72	37.6	179.03	24.26	47.7	17.95
	ptc-miR319d	27.11	282.5	38.97	43.57	125.3	14.03	96.72	37.6	179.03	24.26	47.7	17.95
	ptc-miR319e	2.92	12.56	3.63	5.13	6.3	1.52	5.97	6.54	10.4	3.87	8.87	2.66
	ptc-miR319f	26.09	185.51	44.96	49.83	76.06	19.27	67.74	47.48	88.04	38.74	57.48	38.45
	ptc-miR319g	26.09	185.51	44.96	49.83	76.06	19.27	67.74	47.48	88.04	38.74	57.48	38.45
	ptc-miR319h	2.92	12.56	3.63	5.13	6.3	1.52	5.97	6.54	10.4	3.87	8.87	2.66
	ptc-miR319i	1.9	1.9	2.63	1.38	1.24	1.86	2.16	0.59	1.26	1.63	3.06	0.42
	ptc-miR3627a	4.09	7.74	9.27	0.25	3.82	0.17	0.89	4.64	2.1	4.08	8.56	1.27
	ptc-miR3627b	0.51	0	0.09	0.13	0.1	0.17	0	0.36	0.11	0.2	1.53	0
	ptc-miR390a	13.67	74.06	36.7	54.96	79.21	5.92	66.73	45.1	21.85	22.43	11.92	82.74
	ptc-miR390b	13.67	71.87	36.61	54.71	78.83	5.92	66.09	44.86	21.12	22.02	11.31	82.85
	ptc-miR390c	13.67	74.06	36.7	54.96	79.21	5.92	66.73	45.1	21.85	22.43	11.92	82.74
	ptc-miR390d-5p	13.67	71.87	36.61	54.71	78.83	5.92	66.09	44.86	21.12	22.02	11.31	82.85
	ptc-miR390d-3p	0.73	2.19	0.91	0.63	0.29	1.18	1.53	0.59	0.63	0.2	0.61	1.91
	ptc-miR393a-5p	5.99	6.72	4.09	2.25	6.87	5.75	3.69	4.88	8.62	9.99	18.96	2.34
	ptc-miR393a-3p	0.22	1.31	0.27	0.13	1.43	0.17	0.38	0	0.21	0.2	1.22	1.91
	ptc-miR393b-5p	5.99	6.72	4.09	2.25	6.87	5.75	3.69	4.88	8.62	9.99	18.96	2.34
	ptc-miR393b-3p	0.22	1.31	0.27	0.13	1.43	0.17	0.38	0	0.21	0.2	1.22	1.91
	ptc-miR393c	18.86	12.71	7.9	4.13	14.22	18.09	7.63	9.64	15.65	25.08	32.41	5.2
	ptc-miR394a-5p	21.63	91	43.42	61.22	71.19	9.98	46.26	49.26	33.62	30.38	27.52	58.53
	ptc-miR394b-5p	21.41	91.15	43.69	61.09	70.72	9.3	45.12	49.5	34.15	30.38	26.91	58.42
	ptc-miR395a	0	0	0.09	0	0	0	0.38	0.36	0	0.41	0	0
	ptc-miR395b	2.92	10.66	5.54	11.77	5.44	17.42	789.27	432.07	11.14	386.97	6.12	463.53
	ptc-miR395c	2.92	10.66	5.63	11.77	5.44	17.42	792.95	433.49	11.14	388.8	6.12	465.23
	ptc-miR395d	2.92	10.66	5.63	11.77	5.44	17.42	792.95	433.49	11.14	388.8	6.12	465.23
	ptc-miR395e	2.41	10.22	5.54	11.52	5.34	16.57	789.27	430.99	9.46	380.03	6.12	465.97
	ptc-miR395f	2.41	10.22	5.54	11.52	5.34	16.57	789.27	430.99	9.46	380.03	6.12	465.97
	ptc-miR395g	2.92	10.66	5.63	11.77	5.44	17.42	792.95	433.49	11.14	388.8	6.12	465.23
	ptc-miR395h	2.92	10.66	5.63	11.77	5.44	17.42	792.95	433.49	11.14	388.8	6.12	465.23
	ptc-miR395i	2.92	10.66	5.63	11.77	5.44	17.42	792.95	433.49	11.14	388.8	6.12	465.23
	ptc-miR395j	2.92	10.66	5.63	11.77	5.44	17.42	792.95	433.49	11.14	388.8	6.12	465.23
	ptc-miR395k	2.41	10.22	5.54	11.52	5.34	16.57	789.27	430.99	9.46	380.03	6.12	465.97
	ptc-miR396a	1227.29	1133.64	767.19	831.28	827.39	693.22	855.74	1085.7	1135.53	1077.92	1925.01	760.62
	ptc-miR396b	1227.29	1133.64	767.19	831.28	827.39	693.22	855.74	1085.7	1135.53	1077.92	1925.01	760.62
	ptc-miR396c	2135.78	2606.73	1915.44	2228.31	2431.41	1652.57	2694.43	2905.34	2166.1	2192.53	2793.96	3152.61
	ptc-miR396d	2135.86	2607.76	1915.62	2228.43	2432.18	1652.91	2695.19	2905.7	2166.83	2192.74	2795.18	3152.61
	ptc-miR396e-5p	2144.11	2622.95	1921.16	2237.32	2440.19	1662.54	2709.56	2919.03	2178.29	2208.43	2811.69	3168.11
	ptc-miR396e-3p	214.65	468.15	399.95	402.75	385.83	175.5	400.61	380.9	227.25	359.44	374.55	473.09
	ptc-miR396f	29.16	28.19	20.89	18.9	27.29	20.8	22.75	23.08	14.18	29.97	65.13	29.63
	ptc-miR396g-5p	73.89	91.29	71.76	59.72	86.94	54.1	70.67	74.49	47.49	77.07	141.26	103.14
	ptc-miR396g-3p	9.94	12.56	12.44	11.52	14.03	5.24	6.23	12.61	8.19	14.88	22.01	12.75
	ptc-miR397a	3.87	20.01	13.63	16.65	8.68	0.85	10.68	23.32	7.14	3.67	8.87	29
	ptc-miR397b	0	0	0.09	0.38	0	0	0	0.48	0.32	0	0.31	0.53
	ptc-miR397c	0.15	0	0	0	0	0	0	0	0	0.61	0	0
	ptc-miR398a	66.94	43.97	31.79	38.68	38.75	61.04	46.26	101.26	18.81	25.28	23.54	207.76
	ptc-miR398b	2243.95	6958.69	8532.31	9148.22	5378.35	2655.71	8896.96	12372.9	6131.73	7049.78	4827.21	10813.9
	ptc-miR398c-5p	41.44	50.98	222.64	118.18	51.25	6.42	65.07	90.08	17.44	40.37	37.3	108.02
	ptc-miR398c-3p	2243.95	6958.69	8532.31	9148.22	5378.35	2655.71	8896.96	12372.9	6131.73	7049.78	4827.21	10813.9
	ptc-miR399b	0	0	0	0	0	0.85	0	0.24	0	0.41	0	0
	ptc-miR399f	4.53	3.65	7.54	7.76	18.04	6.09	8.26	7.97	5.36	6.12	3.36	8.82
	ptc-miR399g	4.53	3.65	7.54	7.76	18.04	5.92	8.26	7.97	5.15	6.12	3.36	8.82
	ptc-miR403a	47.87	52.73	57.59	35.3	54.21	52.41	63.68	66.99	59.47	60.76	105.79	64.05
	ptc-miR403b	47.36	50.98	57.86	34.93	53.54	52.25	63.04	66.99	59.26	60.14	104.26	63.41
	ptc-miR403c-5p	368.7	309.52	257.61	195.93	323.9	1123.86	455.38	457.77	616.2	552.92	569	223.9
	ptc-miR403c-3p	47.14	50.98	57.59	34.93	53.25	52.08	62.79	66.99	59.05	59.74	103.96	63.52
	ptc-miR403d	47.87	52.73	57.59	35.3	54.21	52.41	63.68	66.99	59.47	60.76	105.79	64.05
	ptc-miR408-5p	99.9	338.59	474.98	267.54	117	26.38	121.63	228.82	106.32	131.5	227.48	185.77
	ptc-miR408-3p	6254.75	21215.8	23887.6	27094.9	10864.1	4969.37	20235.7	30219.1	19803.9	16403	13251	19664.8
	ptc-miR472a	9229.53	10873.6	7761.03	8402.57	8288.74	11323.3	12761.2	10869.3	9652.94	15153.2	14961.7	8627.31
	ptc-miR472b	2347.94	3185.02	1934.51	2583.35	2350.77	2151.85	3454.97	3300.28	2833.57	3530.6	3988.84	2635.76
	ptc-miR474a	0.07	0.73	0.27	0.38	0.48	0	0	1.07	0.11	0	0	0.42
	ptc-miR474b	1.1	0.58	1.09	2	1.24	1.01	0.76	0.95	1.05	1.63	0.31	0.96
	ptc-miR474c	0.22	2.19	1	1	2.19	0.51	2.54	1.07	0.74	1.63	0.31	1.81
	ptc-miR475a-5p	19	21.62	15.99	10.64	23.19	14.2	24.91	21.06	14.39	13.46	36.38	25.28
	ptc-miR475a-3p	135.72	85.6	79.3	73.11	96.29	62.9	66.34	77.11	77.54	103.16	177.95	73.61
	ptc-miR475b-5p	19	21.62	15.99	10.64	23.19	14.2	24.91	21.06	14.39	13.46	36.38	25.28
	ptc-miR475b-3p	136.08	86.18	79.66	73.24	96.67	62.9	66.34	77.11	77.96	103.57	178.86	73.93
	ptc-miR475c	0.15	0	0.27	0	0.19	0.68	0	0.12	0	0.41	0	0
	ptc-miR475d-5p	19	21.62	15.99	10.64	23.19	14.2	24.91	21.06	14.39	13.46	36.38	25.28
	ptc-miR475d-3p	0.07	0	0	0	0.1	0	0.13	0.59	0.32	0.61	0	0
	ptc-miR476a	4.9	4.38	2.36	3	3.05	3.55	4.19	3.69	2.42	4.28	10.09	2.97
	ptc-miR477a-5p	2.12	4.24	0.91	1.88	5.06	1.52	5.21	4.76	1.89	4.69	9.48	6.8
	ptc-miR477a-3p	0.07	0.29	0	0	0.57	0	0.89	0.12	0.21	0	0	0.74
	ptc-miR477b	2.12	4.24	0.91	1.88	5.06	1.52	5.21	4.76	1.89	4.69	9.48	6.8
	ptc-miR477c	0.51	1.02	0.82	0.88	0.29	0.17	1.14	0.71	0.21	1.43	2.14	0.53
	ptc-miR477d-5p	0.66	2.04	0.27	1.88	2.86	0.17	1.53	2.38	0.63	0.61	3.67	0.11
	ptc-miR477e-5p	48.16	31.84	6.27	12.39	20.61	90.63	41.18	43.91	101.28	131.5	261.72	19.01
	ptc-miR477e-3p	117.37	16.65	10.9	16.02	49.43	406.29	157.47	133.51	233.03	285.84	206.08	75.94
	ptc-miR478a	0	0.44	0.27	0	0.38	0.34	0.25	0.24	0.32	0.2	0	0.11
	ptc-miR478b	0	0.44	0.27	0	0.38	0.34	0.25	0.24	0.32	0.2	0	0.11
	ptc-miR478c	0	0.44	0.27	0	0.38	0.34	0.25	0.24	0.32	0.2	0	0.11
	ptc-miR478e	0	0	0.09	0	0	0	0.13	0	0	0.2	0	0
	ptc-miR478h	0.15	0	0.09	0	0.29	0.34	0	0	0.11	0.61	0	0.11
	ptc-miR478i	0.15	0	0.09	0	0.29	0.34	0	0	0.11	0.61	0	0.11
	ptc-miR478j	0.15	0	0.09	0	0.29	0.34	0	0	0.11	0.61	0	0.11
	ptc-miR478k	0.15	0	0.09	0	0.29	0.34	0	0	0.11	0.61	0	0.11
	ptc-miR478l	0.15	0	0.09	0	0.29	0.34	0	0	0.11	0.61	0	0.11
	ptc-miR478m	0.15	0	0.09	0	0.29	0.34	0	0	0.11	0.61	0	0.11
	ptc-miR478n	0.15	0	0.09	0	0.29	0.34	0	0	0.11	0.61	0	0.11
	ptc-miR478o	0.15	0	0.09	0	0.29	0.34	0	0	0.11	0.61	0	0.11
	ptc-miR478p	0.07	0	0.09	0	0	0	0.38	0.59	0.21	0.82	0.31	0.64
	ptc-miR478q	0.15	0	0.09	0	0.29	0.34	0	0	0.11	0.61	0	0.11
	ptc-miR478r	0.15	0	0.09	0	0.29	0.34	0	0	0.11	0.61	0	0.11
	ptc-miR478s	0.15	0	0.09	0	0.29	0.34	0	0	0.11	0.61	0	0.11
	ptc-miR481a	0	0	0.45	0.5	0.1	0	0.13	0	0.11	0.41	1.22	0
	ptc-miR481b	0	0	0.45	0.5	0.1	0	0.13	0	0.11	0.41	1.22	0
	ptc-miR481c	0	0	0.45	0.5	0.1	0	0.13	0	0.11	0.41	1.22	0.11
	ptc-miR481d	1.02	2.04	0.82	1.63	3.05	1.35	1.02	2.62	1.16	2.85	1.83	2.44
	ptc-miR482a.2	6940.93	13249.9	7765.85	9284.55	8041.28	8128.93	11184.4	9348.01	7116.18	12727.5	13038.8	9778.27
	ptc-miR482a.1	31.21	72.6	37.42	32.68	30.44	43.96	35.21	36.41	37.93	61.37	83.78	30.17
	ptc-miR482b-5p	6.14	4.09	6.9	3	3.05	11.84	4.96	8.45	10.09	9.17	19.57	4.46
	ptc-miR482b-3p	40.27	33.3	19.98	14.65	31.21	35.84	35.08	33.32	48.64	57.29	104.87	20.07
	ptc-miR482c-5p	58.25	56.82	61.4	27.29	43.71	139.66	55.67	67.11	36.67	98.07	101.51	42.81
	ptc-miR482c-3p	1212.08	1214.85	763.01	368.07	802.49	1102.56	692.8	881.15	795.86	1544.19	3298.45	464.48
	ptc-miR482d-5p	3	2.34	1.27	1.5	1.72	2.37	1.78	1.19	2.1	2.24	4.28	3.19
	ptc-miR482d-3p	1931	1631.44	1114.64	1041.1	1127.91	3785.65	2204.99	2346.67	3174.4	4640.73	5174.54	739.8
	ptc-miR530a	18.2	7.16	3.72	8.14	5.54	19.27	5.85	5.95	23.32	10.4	33.02	1.91
	ptc-miR530b	4.6	0.15	0.45	1	0	4.9	0.38	1.43	2.42	2.04	3.97	0
	ptc-miR536	13.67	17.38	11.81	22.66	8.78	59.01	78.67	67.71	67.45	51.58	31.8	69.15
	ptc-miR6421-5p	1.61	0.58	1.54	0.13	0.67	1.86	1.65	0.24	0.42	0.82	4.89	0.32
	ptc-miR6421-3p	218.01	165.79	169.5	155.11	268.64	282.36	256.48	259.17	243.85	324.17	353.14	261.61
	ptc-miR6425a-5p	0.58	1.02	0.55	0.75	2	0	2.16	0.95	0.32	0.82	0.31	4.46
	ptc-miR6425a-3p	0.07	2.78	0.73	0.5	0.76	0.34	0.38	1.31	0.32	0.2	0	1.38
	ptc-miR6425b-5p	0.58	1.02	0.55	0.75	2	0	2.16	0.95	0.32	0.82	0.31	4.46
	ptc-miR6425b-3p	0.07	2.78	0.73	0.5	0.76	0.34	0.38	1.31	0.32	0.2	0	1.38
	ptc-miR6425c-5p	0.58	1.02	0.55	0.75	2	0	2.16	0.95	0.32	0.82	0.31	4.46
	ptc-miR6425c-3p	0.07	2.78	0.73	0.5	0.76	0.34	0.38	1.31	0.32	0.2	0	1.38
	ptc-miR6425d-5p	0.58	1.02	0.55	0.75	2	0	2.16	0.95	0.32	0.82	0.31	4.46
	ptc-miR6425d-3p	0.07	2.78	0.73	0.5	0.76	0.34	0.38	1.31	0.32	0.2	0	1.38
	ptc-miR6425e	0.58	1.02	0.55	0.5	1.62	0	2.03	0.95	0.32	0.82	0.31	3.61
	ptc-miR6427-5p	5.63	11.1	5.09	4.76	8.68	11.16	9.15	10.59	9.98	14.68	28.13	12.75
	ptc-miR6427-3p	30.55	22.79	32.34	24.29	22.71	31.96	23.64	27.96	19.12	38.13	64.82	26.98
	ptc-miR6430	0.15	0	0.09	0.5	0	0.51	0	0.24	0.42	0	0	0.11
	ptc-miR6432	0	0	0.18	0.13	0	0	0	0.24	0	0.2	0.92	0
	ptc-miR6437a	1.24	1.46	1.27	1.75	1.62	2.03	2.67	1.19	0.74	1.63	0.61	2.02
	ptc-miR6437b	1.24	1.46	1.27	1.75	1.62	2.03	2.67	1.19	0.74	1.63	0.61	2.02
	ptc-miR6438a	0.15	0.29	0.09	0	0.19	0.17	0.25	0	0	0	0.31	0
	ptc-miR6438b	0.15	0.29	0.09	0	0.19	0.17	0.25	0	0	0	0.31	0
	ptc-miR6439b	0	0	0	0.13	0	0	0	0	0	0	0	0.53
	ptc-miR6442	0.15	0	0	0.13	0.1	0.17	0.25	0	0	0.41	0	0.11
	ptc-miR6443	0	0.29	0	0	0.1	0.17	0.25	0	0	0	0	0.42
	ptc-miR6445a	46.55	48.2	33.06	24.66	40.46	59.68	45.63	44.38	40.97	65.45	111.91	42.81
	ptc-miR6445b	46.55	48.2	33.06	24.66	40.46	59.68	45.63	44.38	40.97	65.45	111.91	42.81
	ptc-miR6446	1.68	3.94	2.27	2.13	3.91	1.69	3.18	3.09	1.89	2.65	2.75	2.34
	ptc-miR6447	0.22	0.58	0	0	0.29	0.17	0	0	0.74	0	0.31	0
	ptc-miR6450a	0	0	0	0.25	0.1	0	0	0	0	0	0.92	0.11
	ptc-miR6450b	0	0	0	0	0	0	0	0	0	0	0	0.11
	ptc-miR6457a	0.15	0	0	0	0.38	0.17	0.51	0.12	0.21	0	0.31	0.11
	ptc-miR6457b	73.23	42.8	65.95	60.22	51.34	113.96	83.25	79.01	74.07	44.24	37	51.62
	ptc-miR6459a-5p	3.51	2.04	1.45	0.75	2.77	3.21	2.67	2.5	1.68	4.69	8.26	1.59
	ptc-miR6459a-3p	222.83	153.96	132.44	93.27	231.04	217.1	162.81	192.53	147.72	266.47	433.56	152.21
	ptc-miR6459b	2.56	1.02	0.82	0.5	2.86	2.54	1.02	2.62	1.37	2.65	0.92	0.64
	ptc-miR6460	0	0.15	0	0	0.1	0.17	0	0.12	0	0.2	0.31	0
	ptc-miR6462a	2.48	7.3	6.99	2.75	2.77	1.69	4.45	3.33	2.21	4.08	9.17	3.72
	ptc-miR6462b	10.38	20.89	20.44	5.26	16.03	13.02	12.07	14.28	6.83	22.63	19.26	12.11
	ptc-miR6462c-5p	0.22	0.73	2.73	0	1.15	0.17	0.38	0.71	0.11	0.2	1.83	0.32
	ptc-miR6462c-3p	10.38	20.89	20.44	5.26	16.03	13.02	12.07	14.28	6.83	22.63	19.26	12.11
	ptc-miR6462d	10.38	20.89	20.44	5.26	16.03	13.02	12.07	14.28	6.83	22.63	19.26	12.11
	ptc-miR6462e	8.19	16.51	15.99	3.88	14.51	12.68	9.02	11.54	5.46	18.35	12.23	9.56
	ptc-miR6462f	8.19	16.51	15.99	3.88	14.51	12.68	9.02	11.54	5.46	18.35	12.23	9.56
	ptc-miR6463	0.37	0	0	0	0	0	0	0.24	0	0.2	0	0
	ptc-miR6464	0	0	0	0	0	0	0	0	0	0	0.31	0
	ptc-miR6465	0.51	1.46	0.36	0.5	1.05	1.69	1.27	1.19	0.74	1.83	1.83	0.96
	ptc-miR6466-5p	0.22	0	0.09	0.25	0.29	0	0.13	0	0	0	0	0.11
	ptc-miR6468-5p	0	0	0	0	0	0	0.13	0	0	0	3.06	0
	ptc-miR6468-3p	0.07	0.15	0.18	0.13	0.1	0.17	0	0.12	0.11	0	0.31	0
	ptc-miR6470	0	0	0	0	0.1	0.51	0	0.95	0	0.2	0	0
	ptc-miR6471	3.43	2.48	2.18	1.38	2.86	3.21	3.18	2.62	4.73	5.1	6.73	1.7
	ptc-miR6474	0	0	0	0.25	0.29	0	0.13	0.36	0.84	0.41	0	0.32
	ptc-miR6476a	0.29	1.31	0.45	1.88	0.95	5.41	0.89	1.31	1.37	1.43	5.81	0.11
	ptc-miR6476b	0.29	1.31	0.45	1.88	0.95	5.41	0.89	1.31	1.37	1.43	5.81	0.11
	ptc-miR6476c	0.29	1.31	0.45	1.88	0.95	5.41	0.89	1.31	1.37	1.43	5.81	0.11
	ptc-miR6477	0.37	0	0.45	0	0.29	0.68	0.13	0.71	0	0.82	0.61	0
	ptc-miR6478	41.73	27.17	34.06	17.65	34.74	57.32	40.42	32.49	18.39	43.43	45.25	29.21
	ptc-miR7812	0.07	0	0	0	0.19	0	0	0	0	1.02	0.31	0
	ptc-miR7817a	1.46	0.88	1.36	0.5	1.15	1.69	1.14	0.95	1.37	1.63	1.22	1.59
	ptc-miR7819	0	0	0	0	0	0	0	0	0	0	0	0.11
	ptc-miR7821	0.44	0.15	0.73	0.75	0.1	0.34	0.13	0.59	0	0.61	0.31	0.21
	ptc-miR7823	0.15	0	0	0	0	0	0	0.24	0	0	0.31	0
	ptc-miR7827	0.95	0.58	0.36	0.38	0.48	0.34	1.14	0.36	0.21	1.22	1.83	0.42
	ptc-miR7831	0.22	0.73	0.18	0	0.19	0.17	0	0	0	0.41	1.53	0.21
	ptc-miR7835	0.22	0	0.18	0	0.1	0.17	0	0.48	0.21	0.2	0.31	0.11
	ptc-miR7836	0.22	0.15	0.27	0.25	0.19	0.34	0.13	0.12	0.63	0.82	0.31	0.42
	ptc-miR7837	0.22	0.15	0.27	0.25	0.19	0.34	0.13	0.12	0.63	0.82	0.31	0.42
	ptc-miR827	0.37	0.88	1	0	1.34	2.71	1.27	1.55	2.73	1.83	4.28	1.7

## Sheet: Table S7
Table S7. Statistics of differentially expressed miRNAs (DEMs) for each of the six pairwise comparisons among treatments.
Group	miRNA	log2FoldChange	p-value	direction	control 1	control 2	control 3	treatment 1	treatment 2	treatment 3
T1vsCK (6)	novel0187	1.99661	0.00253382	up	0.51	0.58	0.36	2.5	2.29	1.86
	ptc-miR6476a	2.017	0.0275025	up	0.29	1.31	0.45	1.88	0.95	5.41
	ptc-miR6476b	2.017	0.0275025	up	0.29	1.31	0.45	1.88	0.95	5.41
	ptc-miR6476c	2.017	0.0275025	up	0.29	1.31	0.45	1.88	0.95	5.41
	ptc-miR3627a	-2.54307	0.00858306	down	4.09	7.74	9.27	0.25	3.82	0.17
	ptc-miR6462a	-1.34652	0.0114752	down	2.48	7.3	6.99	2.75	2.77	1.69
T4vsCK (17)	ptc-miR536	2.21633	3.34662e-10	up	13.67	17.38	11.81	78.67	67.71	67.45
	ptc-miR395b	5.75017	3.73554e-09	up	2.92	10.66	5.54	789.27	432.07	11.14
	ptc-miR395c	5.74879	3.82107e-09	up	2.92	10.66	5.63	792.95	433.49	11.14
	ptc-miR395d	5.74879	3.82107e-09	up	2.92	10.66	5.63	792.95	433.49	11.14
	ptc-miR395g	5.74879	3.82107e-09	up	2.92	10.66	5.63	792.95	433.49	11.14
	ptc-miR395h	5.74879	3.82107e-09	up	2.92	10.66	5.63	792.95	433.49	11.14
	ptc-miR395i	5.74879	3.82107e-09	up	2.92	10.66	5.63	792.95	433.49	11.14
	ptc-miR395j	5.74879	3.82107e-09	up	2.92	10.66	5.63	792.95	433.49	11.14
	ptc-miR395e	5.82627	6.37746e-09	up	2.41	10.22	5.54	789.27	430.99	9.46
	ptc-miR395f	5.82627	6.37746e-09	up	2.41	10.22	5.54	789.27	430.99	9.46
	ptc-miR395k	5.82627	6.37746e-09	up	2.41	10.22	5.54	789.27	430.99	9.46
	novel0127	3.5907	0.00641825	up	1.9	0.15	0.18	4.45	34.63	0.32
	novel0145	1.23357	0.0345251	up	0.88	0.73	0.64	1.91	2.26	1.79
	novel0171	1.22293	0.03755	up	1.24	1.46	1.36	1.78	4.76	3.57
	novel0187	1.44126	0.0454938	up	0.51	0.58	0.36	2.29	0.83	1.26
	novel0208	-1.63905	0.00860157	down	1.53	4.24	3.18	1.91	0.59	0.63
	ptc-miR3627a	-1.57064	0.0130095	down	4.09	7.74	9.27	0.89	4.64	2.1
TRvsCK (17)	ptc-miR395e	5.30234	5.71376e-08	up	2.41	10.22	5.54	380.03	6.12	465.97
	ptc-miR395f	5.30234	5.71376e-08	up	2.41	10.22	5.54	380.03	6.12	465.97
	ptc-miR395k	5.30234	5.71376e-08	up	2.41	10.22	5.54	380.03	6.12	465.97
	ptc-miR395b	5.23072	7.1665e-08	up	2.92	10.66	5.54	386.97	6.12	463.53
	ptc-miR395c	5.22954	7.26155e-08	up	2.92	10.66	5.63	388.8	6.12	465.23
	ptc-miR395d	5.22954	7.26155e-08	up	2.92	10.66	5.63	388.8	6.12	465.23
	ptc-miR395g	5.22954	7.26155e-08	up	2.92	10.66	5.63	388.8	6.12	465.23
	ptc-miR395h	5.22954	7.26155e-08	up	2.92	10.66	5.63	388.8	6.12	465.23
	ptc-miR395i	5.22954	7.26155e-08	up	2.92	10.66	5.63	388.8	6.12	465.23
	ptc-miR395j	5.22954	7.26155e-08	up	2.92	10.66	5.63	388.8	6.12	465.23
	ptc-miR536	1.50356	0.00230059	up	13.67	17.38	11.81	51.58	31.8	69.15
	ptc-miR477e-5p	1.89813	0.0331773	up	48.16	31.84	6.27	131.5	261.72	19.01
	novel0183	1.22189	0.048662	up	62.63	35.49	20.98	64.02	169.39	136.28
	ptc-miR319b	-2.21366	0.00589718	down	20.39	212.24	29.7	19.37	33.63	10.3
	ptc-miR319c	-2.12308	0.00725142	down	27.11	282.5	38.97	24.26	47.7	17.95
	ptc-miR319d	-2.12308	0.00725142	down	27.11	282.5	38.97	24.26	47.7	17.95
	ptc-miR319a	-2.11428	0.00757943	down	26.89	281.91	38.88	24.26	48	17.95
T4vsT1 (15)	ptc-miR395c	4.83722	9.08285e-08	up	11.77	5.44	17.42	792.95	433.49	11.14
	ptc-miR395d	4.83722	9.08285e-08	up	11.77	5.44	17.42	792.95	433.49	11.14
	ptc-miR395g	4.83722	9.08285e-08	up	11.77	5.44	17.42	792.95	433.49	11.14
	ptc-miR395h	4.83722	9.08285e-08	up	11.77	5.44	17.42	792.95	433.49	11.14
	ptc-miR395i	4.83722	9.08285e-08	up	11.77	5.44	17.42	792.95	433.49	11.14
	ptc-miR395j	4.83722	9.08285e-08	up	11.77	5.44	17.42	792.95	433.49	11.14
	ptc-miR395b	4.83128	9.28974e-08	up	11.77	5.44	17.42	789.27	432.07	11.14
	ptc-miR395e	4.87922	1.06183e-07	up	11.52	5.34	16.57	789.27	430.99	9.46
	ptc-miR395f	4.87922	1.06183e-07	up	11.52	5.34	16.57	789.27	430.99	9.46
	ptc-miR395k	4.87922	1.06183e-07	up	11.52	5.34	16.57	789.27	430.99	9.46
	ptc-miR169ad	1.41318	0.0492776	up	0.5	0.95	0.68	1.78	2.38	1.68
	novel0183	-1.59499	0.000229575	down	79.75	85.98	101.11	29.49	45.22	20.91
	novel0126	-1.87665	0.00560014	down	34.55	5.06	17.08	5.34	7.97	3.78
	novel0208	-1.80218	0.00706298	down	4.26	3.15	2.71	1.91	0.59	0.63
	novel0112	-1.63715	0.0255944	down	3.63	3.82	2.87	2.29	1.43	0.11
TRvsT1 (11)	ptc-miR395e	4.40601	2.67e-05	up	11.52	5.34	16.57	380.03	6.12	465.97
	ptc-miR395f	4.40601	2.67e-05	up	11.52	5.34	16.57	380.03	6.12	465.97
	ptc-miR395k	4.40601	2.67e-05	up	11.52	5.34	16.57	380.03	6.12	465.97
	ptc-miR395c	4.36767	3.28e-05	up	11.77	5.44	17.42	388.8	6.12	465.23
	ptc-miR395d	4.36767	3.28e-05	up	11.77	5.44	17.42	388.8	6.12	465.23
	ptc-miR395g	4.36767	3.28e-05	up	11.77	5.44	17.42	388.8	6.12	465.23
	ptc-miR395h	4.36767	3.28e-05	up	11.77	5.44	17.42	388.8	6.12	465.23
	ptc-miR395i	4.36767	3.28e-05	up	11.77	5.44	17.42	388.8	6.12	465.23
	ptc-miR395j	4.36767	3.28e-05	up	11.77	5.44	17.42	388.8	6.12	465.23
	ptc-miR395b	4.3617	3.34e-05	up	11.77	5.44	17.42	386.97	6.12	463.53
	novel0198	-2.74093	0.0259684	down	0.75	1.72	1.18	0.2	0.61	0
TRvsT4 (7)	novel0183	1.80172	0.000220651	up	29.49	45.22	20.91	64.02	169.39	136.28
	novel0128	1.35118	0.025648	up	1.02	0.95	1.16	4.08	2.45	2.66
	ptc-miR6457b	-1.02561	0.00206727	down	83.25	79.01	74.07	44.24	37	51.62
	ptc-miR319b	-2.245	0.00358863	down	77.78	30.94	131.96	19.37	33.63	10.3
	ptc-miR319c	-2.13648	0.00567169	down	96.72	37.6	179.03	24.26	47.7	17.95
	ptc-miR319d	-2.13648	0.00567169	down	96.72	37.6	179.03	24.26	47.7	17.95
	ptc-miR319a	-2.12535	0.00594932	down	96.08	37.6	178.29	24.26	48	17.95

## Sheet: Table S8
Table S8. Cluster assignment and expression data for DEMs presented in the heatmap.
Group	miRNA	CK	T1	T4	TR
C1 (8)	novel0183	39.7	88.9467	31.8733	123.23
	novel0112	1.74333	3.44	1.27667	2.57
	ptc-miR6476b	0.683333	2.74667	1.19	2.45
	ptc-miR6476c	0.683333	2.74667	1.19	2.45
	ptc-miR6476a	0.683333	2.74667	1.19	2.45
	novel0187	0.483333	2.21667	1.46	1.04
	novel0198	0.38	1.21667	0.496667	0.27
	novel0208	2.98333	3.37333	1.04333	1.39
C2 (14)	novel0145	0.75	1.27667	1.98667	1.96
	ptc-miR536	14.2867	30.15	71.2767	50.8433
	ptc-miR395f	6.05667	11.1433	409.907	284.04
	ptc-miR395k	6.05667	11.1433	409.907	284.04
	ptc-miR395e	6.05667	11.1433	409.907	284.04
	ptc-miR395b	6.37333	11.5433	410.827	285.54
	ptc-miR395d	6.40333	11.5433	412.527	286.717
	ptc-miR395c	6.40333	11.5433	412.527	286.717
	ptc-miR395g	6.40333	11.5433	412.527	286.717
	ptc-miR395h	6.40333	11.5433	412.527	286.717
	ptc-miR395j	6.40333	11.5433	412.527	286.717
	ptc-miR395i	6.40333	11.5433	412.527	286.717
	novel0171	1.35333	1.68	3.37	2.75667
	ptc-miR169ad	1.30333	0.71	1.94667	1.94333
C3 (6)	novel0126	76.3167	18.8967	5.69667	491.187
	novel0128	1.71	1.50333	1.04333	3.06333
	novel0127	0.743333	2.44667	13.1333	58.7333
	ptc-miR477e-5p	28.7567	41.21	62.1233	137.41
	ptc-miR3627a	7.03333	1.41333	2.54333	4.63667
	ptc-miR6462a	5.59	2.40333	3.33	5.65667
C4 (5)	ptc-miR319a	115.893	60.8067	103.99	30.07
	ptc-miR319c	116.193	60.9667	104.45	29.97
	ptc-miR319d	116.193	60.9667	104.45	29.97
	ptc-miR319b	87.4433	48.4533	80.2267	21.1
	ptc-miR6457b	60.66	75.1733	78.7767	44.2867

## Sheet: Table S9
Table S9. Statistics of DEMs specific to the five salt-stress stages (ER, LA, RS, SP, RP).
type	num	miRNA	log2FoldChange	p-value	direction	family_name	CK1	CK2	CK3	T11	T12	T13	T41	T42	T43	TR1	TR2	TR3
ER (T1vsCK group)	6	novel0187	1.99661	0.00253382	up	NA	0.51	0.58	0.36	2.5	2.29	1.86	2.29	0.83	1.26	1.43	0.31	1.38
		ptc-miR3627a	-2.54307	0.00858306	down	NA	4.09	7.74	9.27	0.25	3.82	0.17	0.89	4.64	2.1	4.08	8.56	1.27
		ptc-miR6462a	-1.34652	0.0114752	down	miR6462	2.48	7.3	6.99	2.75	2.77	1.69	4.45	3.33	2.21	4.08	9.17	3.72
		ptc-miR6476a	2.017	0.0275025	up	NA	0.29	1.31	0.45	1.88	0.95	5.41	0.89	1.31	1.37	1.43	5.81	0.11
		ptc-miR6476b	2.017	0.0275025	up	NA	0.29	1.31	0.45	1.88	0.95	5.41	0.89	1.31	1.37	1.43	5.81	0.11
		ptc-miR6476c	2.017	0.0275025	up	NA	0.29	1.31	0.45	1.88	0.95	5.41	0.89	1.31	1.37	1.43	5.81	0.11
LA (T4vsCK group)	17	ptc-miR536	2.21633	3.35e-10	up	NA	13.67	17.38	11.81	22.66	8.78	59.01	78.67	67.71	67.45	51.58	31.8	69.15
		ptc-miR395b	5.75017	3.74e-09	up	miR395	2.92	10.66	5.54	11.77	5.44	17.42	789.27	432.07	11.14	386.97	6.12	463.53
		ptc-miR395c	5.74879	3.82e-09	up	miR395	2.92	10.66	5.63	11.77	5.44	17.42	792.95	433.49	11.14	388.8	6.12	465.23
		ptc-miR395d	5.74879	3.82e-09	up	miR395	2.92	10.66	5.63	11.77	5.44	17.42	792.95	433.49	11.14	388.8	6.12	465.23
		ptc-miR395g	5.74879	3.82e-09	up	miR395	2.92	10.66	5.63	11.77	5.44	17.42	792.95	433.49	11.14	388.8	6.12	465.23
		ptc-miR395h	5.74879	3.82e-09	up	miR395	2.92	10.66	5.63	11.77	5.44	17.42	792.95	433.49	11.14	388.8	6.12	465.23
		ptc-miR395i	5.74879	3.82e-09	up	miR395	2.92	10.66	5.63	11.77	5.44	17.42	792.95	433.49	11.14	388.8	6.12	465.23
		ptc-miR395j	5.74879	3.82e-09	up	miR395	2.92	10.66	5.63	11.77	5.44	17.42	792.95	433.49	11.14	388.8	6.12	465.23
		ptc-miR395e	5.82627	6.38e-09	up	miR395	2.41	10.22	5.54	11.52	5.34	16.57	789.27	430.99	9.46	380.03	6.12	465.97
		ptc-miR395f	5.82627	6.38e-09	up	miR395	2.41	10.22	5.54	11.52	5.34	16.57	789.27	430.99	9.46	380.03	6.12	465.97
		ptc-miR395k	5.82627	6.38e-09	up	miR395	2.41	10.22	5.54	11.52	5.34	16.57	789.27	430.99	9.46	380.03	6.12	465.97
		novel0127	3.5907	0.006418	up	NA	1.9	0.15	0.18	0	2.1	5.24	4.45	34.63	0.32	0.41	0	175.79
		novel0145	1.23357	0.034525	up	NA	0.88	0.73	0.64	0.88	1.43	1.52	1.91	2.26	1.79	2.24	1.83	1.81
		novel0171	1.22293	0.03755	up	NA	1.24	1.46	1.36	2.5	1.53	1.01	1.78	4.76	3.57	2.45	3.06	2.76
		novel0187	1.44126	0.045494	up	NA	0.51	0.58	0.36	2.5	2.29	1.86	2.29	0.83	1.26	1.43	0.31	1.38
		novel0208	-1.63905	0.008602	down	NA	1.53	4.24	3.18	4.26	3.15	2.71	1.91	0.59	0.63	1.63	0.31	2.23
		ptc-miR3627a	-1.57064	0.01301	down	NA	4.09	7.74	9.27	0.25	3.82	0.17	0.89	4.64	2.1	4.08	8.56	1.27
RS (TRvsCK group)	17	ptc-miR395e	5.30234	5.71e-08	up	miR395	2.41	10.22	5.54	11.52	5.34	16.57	789.27	430.99	9.46	380.03	6.12	465.97
		ptc-miR395f	5.30234	5.71e-08	up	miR395	2.41	10.22	5.54	11.52	5.34	16.57	789.27	430.99	9.46	380.03	6.12	465.97
		ptc-miR395k	5.30234	5.71e-08	up	miR395	2.41	10.22	5.54	11.52	5.34	16.57	789.27	430.99	9.46	380.03	6.12	465.97
		ptc-miR395b	5.23072	7.17e-08	up	miR395	2.92	10.66	5.54	11.77	5.44	17.42	789.27	432.07	11.14	386.97	6.12	463.53
		ptc-miR395c	5.22954	7.26e-08	up	miR395	2.92	10.66	5.63	11.77	5.44	17.42	792.95	433.49	11.14	388.8	6.12	465.23
		ptc-miR395d	5.22954	7.26e-08	up	miR395	2.92	10.66	5.63	11.77	5.44	17.42	792.95	433.49	11.14	388.8	6.12	465.23
		ptc-miR395g	5.22954	7.26e-08	up	miR395	2.92	10.66	5.63	11.77	5.44	17.42	792.95	433.49	11.14	388.8	6.12	465.23
		ptc-miR395h	5.22954	7.26e-08	up	miR395	2.92	10.66	5.63	11.77	5.44	17.42	792.95	433.49	11.14	388.8	6.12	465.23
		ptc-miR395i	5.22954	7.26e-08	up	miR395	2.92	10.66	5.63	11.77	5.44	17.42	792.95	433.49	11.14	388.8	6.12	465.23
		ptc-miR395j	5.22954	7.26e-08	up	miR395	2.92	10.66	5.63	11.77	5.44	17.42	792.95	433.49	11.14	388.8	6.12	465.23
		ptc-miR536	1.50356	0.002301	up	NA	13.67	17.38	11.81	22.66	8.78	59.01	78.67	67.71	67.45	51.58	31.8	69.15
		ptc-miR477e-5p	1.89813	0.033177	up	NA	48.16	31.84	6.27	12.39	20.61	90.63	41.18	43.91	101.28	131.5	261.72	19.01
		novel0183	1.22189	0.048662	up	miR171_2	62.63	35.49	20.98	79.75	85.98	101.11	29.49	45.22	20.91	64.02	169.39	136.28
		ptc-miR319b	-2.21366	0.005897	down	miR159	20.39	212.24	29.7	34.68	98.68	12	77.78	30.94	131.96	19.37	33.63	10.3
		ptc-miR319c	-2.12308	0.007251	down	miR159	27.11	282.5	38.97	43.57	125.3	14.03	96.72	37.6	179.03	24.26	47.7	17.95
		ptc-miR319d	-2.12308	0.007251	down	miR159	27.11	282.5	38.97	43.57	125.3	14.03	96.72	37.6	179.03	24.26	47.7	17.95
		ptc-miR319a	-2.11428	0.007579	down	miR159	26.89	281.91	38.88	43.57	124.82	14.03	96.08	37.6	178.29	24.26	48	17.95
SP (T4vsT1 group)	15	ptc-miR395c	4.83722	9.08e-08	up	miR395	2.92	10.66	5.63	11.77	5.44	17.42	792.95	433.49	11.14	388.8	6.12	465.23
		ptc-miR395d	4.83722	9.08e-08	up	miR395	2.92	10.66	5.63	11.77	5.44	17.42	792.95	433.49	11.14	388.8	6.12	465.23
		ptc-miR395g	4.83722	9.08e-08	up	miR395	2.92	10.66	5.63	11.77	5.44	17.42	792.95	433.49	11.14	388.8	6.12	465.23
		ptc-miR395h	4.83722	9.08e-08	up	miR395	2.92	10.66	5.63	11.77	5.44	17.42	792.95	433.49	11.14	388.8	6.12	465.23
		ptc-miR395i	4.83722	9.08e-08	up	miR395	2.92	10.66	5.63	11.77	5.44	17.42	792.95	433.49	11.14	388.8	6.12	465.23
		ptc-miR395j	4.83722	9.08e-08	up	miR395	2.92	10.66	5.63	11.77	5.44	17.42	792.95	433.49	11.14	388.8	6.12	465.23
		ptc-miR395b	4.83128	9.29e-08	up	miR395	2.92	10.66	5.54	11.77	5.44	17.42	789.27	432.07	11.14	386.97	6.12	463.53
		ptc-miR395e	4.87922	1.06e-07	up	miR395	2.41	10.22	5.54	11.52	5.34	16.57	789.27	430.99	9.46	380.03	6.12	465.97
		ptc-miR395f	4.87922	1.06e-07	up	miR395	2.41	10.22	5.54	11.52	5.34	16.57	789.27	430.99	9.46	380.03	6.12	465.97
		ptc-miR395k	4.87922	1.06e-07	up	miR395	2.41	10.22	5.54	11.52	5.34	16.57	789.27	430.99	9.46	380.03	6.12	465.97
		ptc-miR169ad	1.41318	0.049278	up	miR169_5	3.73	0	0.18	0.5	0.95	0.68	1.78	2.38	1.68	2.85	2.45	0.53
		novel0183	-1.59499	0.00023	down	miR171_2	62.63	35.49	20.98	79.75	85.98	101.11	29.49	45.22	20.91	64.02	169.39	136.28
		novel0126	-1.87665	0.0056	down	NA	4.31	221.73	2.91	34.55	5.06	17.08	5.34	7.97	3.78	17.33	1447.73	8.5
		novel0208	-1.80218	0.007063	down	NA	1.53	4.24	3.18	4.26	3.15	2.71	1.91	0.59	0.63	1.63	0.31	2.23
		novel0112	-1.63715	0.025594	down	NA	1.68	2.19	1.36	3.63	3.82	2.87	2.29	1.43	0.11	2.85	0.61	4.25
RP (TRvsT1 and TRvsT4 groups)	18	ptc-miR395e	4.40601	2.67e-05	up	miR395	2.41	10.22	5.54	11.52	5.34	16.57	789.27	430.99	9.46	380.03	6.12	465.97
		ptc-miR395f	4.40601	2.67e-05	up	miR395	2.41	10.22	5.54	11.52	5.34	16.57	789.27	430.99	9.46	380.03	6.12	465.97
		ptc-miR395k	4.40601	2.67e-05	up	miR395	2.41	10.22	5.54	11.52	5.34	16.57	789.27	430.99	9.46	380.03	6.12	465.97
		ptc-miR395c	4.36767	3.28e-05	up	miR395	2.92	10.66	5.63	11.77	5.44	17.42	792.95	433.49	11.14	388.8	6.12	465.23
		ptc-miR395d	4.36767	3.28e-05	up	miR395	2.92	10.66	5.63	11.77	5.44	17.42	792.95	433.49	11.14	388.8	6.12	465.23
		ptc-miR395g	4.36767	3.28e-05	up	miR395	2.92	10.66	5.63	11.77	5.44	17.42	792.95	433.49	11.14	388.8	6.12	465.23
		ptc-miR395h	4.36767	3.28e-05	up	miR395	2.92	10.66	5.63	11.77	5.44	17.42	792.95	433.49	11.14	388.8	6.12	465.23
		ptc-miR395i	4.36767	3.28e-05	up	miR395	2.92	10.66	5.63	11.77	5.44	17.42	792.95	433.49	11.14	388.8	6.12	465.23
		ptc-miR395j	4.36767	3.28e-05	up	miR395	2.92	10.66	5.63	11.77	5.44	17.42	792.95	433.49	11.14	388.8	6.12	465.23
		ptc-miR395b	4.3617	3.34e-05	up	miR395	2.92	10.66	5.54	11.77	5.44	17.42	789.27	432.07	11.14	386.97	6.12	463.53
		novel0198	-2.74093	0.025968	down	NA	0.15	0.44	0.55	0.75	1.72	1.18	0.25	0.71	0.53	0.2	0.61	0
		novel0183	1.80172	0.000221	up	miR171_2	62.63	35.49	20.98	79.75	85.98	101.11	29.49	45.22	20.91	64.02	169.39	136.28
		novel0128	1.35118	0.025648	up	NA	0.58	2.19	2.36	1.5	2	1.01	1.02	0.95	1.16	4.08	2.45	2.66
		ptc-miR6457b	-1.02561	0.002067	down	NA	73.23	42.8	65.95	60.22	51.34	113.96	83.25	79.01	74.07	44.24	37	51.62
		ptc-miR319b	-2.245	0.003589	down	miR159	20.39	212.24	29.7	34.68	98.68	12	77.78	30.94	131.96	19.37	33.63	10.3
		ptc-miR319c	-2.13648	0.005672	down	miR159	27.11	282.5	38.97	43.57	125.3	14.03	96.72	37.6	179.03	24.26	47.7	17.95
		ptc-miR319d	-2.13648	0.005672	down	miR159	27.11	282.5	38.97	43.57	125.3	14.03	96.72	37.6	179.03	24.26	47.7	17.95
		ptc-miR319a	-2.12535	0.005949	down	miR159	26.89	281.91	38.88	43.57	124.82	14.03	96.08	37.6	178.29	24.26	48	17.95

## Sheet: Table S10
Table S10. List of differentially expressed genes (DEGs) and their expression levels for the six pairwise comparisons.
Group	mRNA	log2FoldChange	p-value	direction	CK	T1	T4	TR
T1vsCK (603)	Poyun11866.t1	-3.77371	0.000168223679628775	down	2.0222	0.144639	1.24024556466667	0.884027359333333
	Poyun24023.t1	-3.76095	0.000577111137088849	down	7.34739	0.540786367333333	0.691884552333333	0.692446657333333
	Poyun24024.t1	-3.72808	5.91576032538897e-08	down	14.1610362866667	1.09537911633333	2.24335650566667	2.97369451333333
	Poyun19965.t1	-3.67966	3.28041780793879e-05	down	5.22905098633333	0.419011982666667	0.957715548333333	1.47962336066667
	Poyun07734.t1	-3.56728	0.000624499878380318	down	8.68412380866667	0.725237832666667	2.05997587033333	2.06481
	Poyun29185.t1	3.53298285877807	0.0429479089282831	up	0.254898	3.23246	9.87417161966667	1.79969998133333
	Poyun00052.t1	-3.51739	0.000158027196278077	down	1.61104	0.136390356666667	0.274076766333333	0.564628723666667
	Poyun29002.t1	-3.39566	9.21381060764961e-05	down	1.91288931333333	0.186117956333333	0.197931314666667	0.974606739666667
	Poyun16659.t1	-3.38966	0.00626840971320279	down	1.4967	0.139206500666667	0.297285080333333	0.7586
	Poyun13779.t1	-3.28094	0.00334954826626937	down	4.93839	0.496215	1.32564	1.02797039733333
	Poyun07159.t1	-3.27176	0.000229692795680886	down	7.56913141266667	0.770581095666667	2.32291920333333	4.52255554533333
	Poyun07732.t1	-3.24866	0.00011218863962361	down	4.71377	0.500905105333333	1.31673078666667	1.20657
	Poyun14488.t1	-3.24194	6.09328456272033e-08	down	19.2454	2.07879	6.82373282766667	9.00456076133333
	Poyun24527.t1	3.22032167534035	0.000111360738263854	up	0.0830423653333333	0.769239	0.694768	0.778503190666667
	Poyun26845.t1	-3.2074	0.00126576780049494	down	113.501	13.2389973916667	16.3505672306667	45.1128
	Poyun07276.t1	-3.14068	7.93030826490577e-07	down	13.0456	1.49054371333333	18.5609	102.265548696667
	Poyun25394.t4	3.12376357641786	0.00117889182284639	up	0.182482437666667	1.61683	1.00839012833333	2.19729908333333
	Poyun01526.t1	2.99005630870843	0.0128015915938881	up	0.363724	3.11706720433333	75.9589	36.5406548416667
	Poyun15378.t1	-2.97924	6.52190907721616e-05	down	3.23253	0.411772649333333	1.74875817266667	3.66707694566667
	Poyun08541.t1	-2.97279	0.000276468137730634	down	1.21351629333333	0.161657	0.511677	0.513773366666667
	Poyun13640.t1	-2.95658	0.017986459219941	down	8.27912	1.00840218733333	7.74902204333333	0.525654
	Poyun38274.t1	-2.95382	6.77550181917364e-08	down	20.3353138133333	2.64187713866667	3.83432431766667	10.6946729373333
	Poyun23534.t1	-2.89758	0.0041599411569644	down	33.1637625253333	4.67351509133333	3.94620648866667	1.29046
	Poyun32964.t1	-2.87801	0.00513472084393706	down	2.65966	0.356534737666667	2.04621	4.89641914166667
	Poyun24515.t1	2.87526348291745	0.0464943725821778	up	0.123410928666667	0.857034221666667	0.0340168863333333	0.286420986333333
	Poyun14172.t4	2.85640234736446	6.60891473731637e-05	up	0.131604	0.977529	0.528270925666667	0.399536327666667
	Poyun14493.t1	-2.81193	0.010193735639799	down	7.00002	1.08521457266667	7.87590607533333	3.06432
	Poyun27169.t1	-2.80495	2.74620900438266e-05	down	1.12187	0.163759550666667	0.291324	0.186408
	Poyun32962.t1	-2.77533	0.0146794054132708	down	5.87179593733333	0.828435639666667	5.30753	10.1607437053333
	Poyun29148.t1	2.76624402879307	0.00243448405600142	up	0.511873708333333	3.29446287133333	0.484336270333333	1.46576
	Poyun08854.t1	-2.74446	3.58144917632053e-10	down	17.3918744566667	2.65189195366667	3.03680775833333	15.7232516773333
	Poyun20200.t1	2.70826283547711	0.00142176194036364	up	2.06179337366667	14.3517285723333	43.9224961966667	16.4879011233333
	Poyun15386.t1	-2.69488	0.000512096638138529	down	9.83101869566667	1.48975505833333	3.19954893233333	11.1499491743333
	Poyun22909.t1	2.68359449930743	0.0221976347935945	up	0.359325	2.53664	8.49051030566667	6.07326666166667
	Poyun27589.t1	-2.6833	0.0161544926626177	down	7.33116291633333	1.13598	1.48373	3.64255
	Poyun38655.t4	-2.68211	0.00259934622210312	down	1.30059	0.202397574333333	0.262989	0.511819
	Poyun37469.t1	-2.67809	0.00129799905570043	down	5.43223723333333	0.854455	1.00092686566667	4.63914951933333
	Poyun07059.t1	2.65417463206999	0.0324028852480605	up	0.685427135333333	5.16545397833333	0.678874011333333	2.77747931333333
	Poyun04622.t1	2.6534810419598	0.0145953683455082	up	1.79802418533333	13.1615	6.34130650733333	11.5512443453333
	Poyun07735.t1	-2.63946	0.0227231768618253	down	31.0636	5.08501264266667	4.71265	7.68973
	Poyun21053.t1	-2.62421	0.0239191024660843	down	7.28255693466667	1.0929	39.8487387266667	9.28142
	Poyun04320.t1	-2.62283	0.015643888373999	down	11.4118830646667	1.74559	11.9022	5.99903826333333
	Poyun29010.t1	-2.61405	0.000969925076453081	down	3.07274	0.504388292666667	0.533573	1.03484288666667
	Poyun27252.t1	-2.60354	0.000264405315292184	down	19.2855478266667	3.13377243933333	8.56029980133333	7.70546836866667
	Poyun29501.t1	-2.60294	0.0253250742958591	down	51.3712437933333	8.33393555466667	51.3097487866667	18.0665263013333
	Poyun07721.t1	-2.57145	0.00799985002904472	down	133.953	22.9256985866667	23.5730858593333	25.8167280883333
	Poyun29218.t1	-2.56641	0.00402853572818726	down	8.79951422666667	1.50623	2.90133577466667	2.59343358666667
	Poyun36618.t2	2.53242	0.0016236122988253	up	0.148092069333333	0.835840915333333	0.885717030666667	0.174972813666667
	Poyun24090.t1	2.53008373839784	0.00819446706207848	up	0.282349222666667	1.79232815266667	3.64476324633333	1.29354790466667
	Poyun34577.t1	-2.50605	0.00996520716336031	down	1.44083323766667	0.253494732333333	0.528841196333333	0.264150908666667
	Poyun09688.t1	-2.46691	0.000560934945442097	down	3.43064	0.632926	0.681321	2.72495305033333
	Poyun24907.t1	-2.46548	0.00565876199235883	down	36.4965	6.53810683066667	11.0834882686667	8.23188910633333
	Poyun01787.t1	-2.46	0.0085768957141342	down	2.85848894566667	0.55018	2.04493268333333	2.56640063333333
	Poyun14916.t1	-2.43635	0.0287698694042606	down	3.82556746066667	0.673816448333333	0.818656052666667	0.590867100666667
	Poyun12758.t1	-2.43024	0.00321571961281062	down	60.6608172266667	11.8694998323333	17.9808	32.6527658596667
	Poyun29536.t1	-2.42039	0.00444437521885758	down	3.92610944133333	0.752042	2.08405259733333	0.680874
	Poyun32661.t1	-2.40441	0.00801550894619703	down	195.526268333333	36.5116269916667	61.3161	60.3740238423333
	Poyun08765.t1	-2.36493	0.0369112317669228	down	287.861	59.2528240533333	91.5018459433333	42.4947
	Poyun03862.t1	-2.36455	0.000454888934526232	down	11.5736225533333	2.24015124166667	4.43181	2.85731
	Poyun26706.t1	-2.36227	0.00271901877390226	down	6.50243729766667	1.28462	1.86739499966667	2.03086286766667
	Poyun38624.t1	-2.35936	0.00430446163375159	down	7.40439792333333	1.41310663833333	1.67441762933333	2.71871306966667
	Poyun10109.t1	-2.35555	0.00247475700677175	down	4.83226239633333	0.995822	0.160815	1.42793227766667
	Poyun31473.t1	-2.35499	0.00291059618767868	down	12.0243825983333	2.46445104933333	4.07560438733333	8.96113843333333
	Poyun36403.t1	-2.35362	0.00359812099931255	down	1.44743	0.274812864333333	0.539838215333333	1.43642787366667
	Poyun21803.t1	-2.35186	0.00208436820801448	down	3.66717	0.733336893333333	0.815557807666667	1.05044194333333
	Poyun26705.t1	-2.34913	0.00390872017565102	down	5.81759882366667	1.11278206033333	1.09504346033333	8.99873917266667
	Poyun19663.t1	-2.34296	0.0107284662564349	down	2.37495001166667	0.467684169666667	0.346329828333333	0.849523126333333
	Poyun13928.t3	2.32557199510203	0.00768619957499115	up	0.190655824666667	1.04226339233333	0.948455301333333	0.877653930333333
	Poyun34617.t1	-2.318	0.00975214620354424	down	20.1349046306667	4.16401561766667	4.09626	6.51173021633333
	Poyun32728.t1	-2.31201	0.00739868633866856	down	425.418	87.7665884666667	105.763	73.4699621466667
	Poyun38372.t1	-2.31011	0.0101750489364504	down	22.6447065966667	4.65013791733333	4.98885180133333	3.15712675533333
	Poyun15379.t1	-2.30384	1.23158238632371e-07	down	9.20769707833333	1.89181227233333	9.92817	10.7101946286667
	Poyun34065.t1	-2.30362	0.0013035422642618	down	50.6123	10.8216	24.3901350536667	21.7411908356667
	Poyun28631.t1	-2.3029	0.0035878797536949	down	1.31409661533333	0.260828	0.139643413666667	0.423621317333333
	Poyun31156.t1	-2.30178	0.000835582016971978	down	719.426909733333	152.959	401.947733733333	259.550642633333
	Poyun17914.t1	-2.29083	0.0154002301861204	down	4.71047968366667	0.934978	1.71797021233333	0.946804380333333
	Poyun14510.t1	-2.29018	0.0269802845952154	down	72.6788885633333	14.9016	23.8417584323333	17.1964387916667
	Poyun02370.t1	-2.28189	0.00292682335711679	down	11.3515	2.52792131733333	4.10877747933333	1.51347217233333
	Poyun15382.t1	-2.28182	0.00158441719556411	down	7.89502852266667	1.61813838133333	4.08970169333333	9.16168918266667
	Poyun07699.t1	-2.27502	0.0156633296445342	down	26.7418951933333	5.58757	4.14412	3.4188
	Poyun06348.t1	-2.27167	0.0211608783992681	down	1.89577	0.375669187333333	0.515404240333333	1.09102875266667
	Poyun01271.t1	-2.25515	0.00417243686121421	down	166.625202166667	34.8567	21.7423214656667	110.143
	Poyun00375.t2	-2.25422	5.01673144569814e-05	down	16.6704	3.50984704733333	3.01998396066667	4.82269
	Poyun16765.t1	2.25258661835356	0.00762196654662259	up	0.884534	4.25469532166667	210.679108133333	24.4160190233333
	Poyun20315.t1	-2.2471	0.0082849003790706	down	2.37683995366667	0.521734875333333	1.4662	7.23305
	Poyun00142.t1	-2.2391	0.0109101939765022	down	3.58147142666667	0.734143799666667	0.484145	1.44922
	Poyun05246.t1	-2.2386	0.0213770947021237	down	1.58256293933333	0.315998832666667	0.0821888083333333	0.606078080333333
	Poyun11884.t5	-2.23665	0.0112721566940841	down	5.32483	1.18835443433333	1.64163369133333	1.94926
	Poyun33190.t1	-2.23456	0.0263446710879801	down	14.7020073983333	3.28059286466667	5.30045	3.86828
	Poyun15225.t1	2.23126776684134	0.0144557549427464	up	0.221032388333333	1.05793	0.211987	0.735965853666667
	Poyun00327.t1	-2.22582	0.00190996618432526	down	23.9381	4.99578469866667	8.89064824733333	6.69042936766667
	Poyun27606.t1	-2.22571	0.0195062226323356	down	85.3861988533333	16.8217945653333	75.1440708133333	51.0242644766667
	Poyun38278.t1	-2.225	0.000184374306054372	down	213.085846933333	46.4650405533333	51.4777292266667	96.0178940826667
	Poyun08092.t1	-2.21558	8.51561197589157e-05	down	7.70613193333333	1.64346097433333	3.42471	4.27254777466667
	Poyun37081.t1	-2.20199	2.69945888066147e-06	down	34.5817877633333	8.04855890866667	69.4499642833333	19.7394
	Poyun02369.t1	-2.20139	0.0153577463328182	down	17.7213384156667	4.25789366566667	6.1136	2.19399
	Poyun21942.t1	2.18020533919663	0.0377924902204332	up	1.87581712566667	7.94962044366667	7.62885684633333	5.85849660933333
	Poyun22215.t2	-2.17415	0.0210585794690733	down	2.01353022433333	0.441618098666667	0.480673565666667	0.935758
	Poyun36602.t1	-2.17289	8.11678130283089e-05	down	30.6545786033333	6.99218863366667	2.74224519933333	39.1428
	Poyun25061.t1	2.17206104283886	0.036189652487592	up	1.21528534566667	4.98150214766667	0.844881737666667	0.945221
	Poyun27418.t1	2.16928072981842	0.02029348463308	up	0.738242933333333	3.56216	2.92011915066667	5.40374655633333
	Poyun07006.t1	2.16400395491705	0.00679576278532804	up	1.11031281266667	5.46114	7.84169869933333	4.02832214033333
	Poyun00020.t1	-2.16321	0.000872727579611168	down	8.75313575333333	2.07153	2.65279271433333	8.84436891033333
	Poyun28966.t1	-2.16135	0.0202596354160781	down	495.089	116.348	238.306279986667	133.685542576667
	Poyun22328.t1	-2.16111	0.000380578930030579	down	7.10943	1.62884	0.394011	13.1966897976667
	Poyun35970.t1	2.15651122523037	0.0126089063058862	up	0.146833161333333	0.659008	0.409832480666667	0.695600370333333
	Poyun24362.t1	-2.14826	0.0219632340370574	down	1.93250195066667	0.432632581666667	0.258567	0.518371662666667
	Poyun26600.t1	2.14463028293369	0.0122497950513793	up	1.86171	8.66591955833333	6.95013084533333	9.74404
	Poyun00140.t1	-2.14053	0.0197689698093276	down	18.7278424366667	4.10380472433333	3.30102868266667	7.16898971166667
	Poyun25332.t1	-2.13247	0.00930749800306184	down	2.75362	0.632068398666667	0.80298	1.81133
	Poyun28939.t1	-2.12774	0.0021773451514999	down	20.5428503166667	4.88609752333333	12.0757	4.42647170333333
	Poyun28636.t1	-2.12534	0.000403133061604464	down	191.537579033333	45.1546203233333	56.8453	96.1030589366667
	Poyun27958.t1	-2.12376	0.00547887355452504	down	6.00638944833333	1.36656	1.46610376566667	3.94544480033333
	Poyun30151.t1	-2.12275	0.00210781802430126	down	2.27936	0.521518729666667	1.53424	0.727534190333333
	Poyun16132.t1	-2.1146	0.00655308752303178	down	180.687093246667	44.5264096266667	75.3710417566667	70.0212070746667
	Poyun21499.t1	2.1071562178782	0.0168566661833765	up	3.57277	16.6472035213333	15.5928	23.2242436466667
	Poyun31348.t1	-2.09815	0.0362164054129473	down	2.24256524666667	0.492512987666667	0.584051102333333	0.957075860333333
	Poyun17755.t1	-2.09291	0.00704752626201395	down	116.628072533333	27.0714970473333	45.0583205733333	38.0835
	Poyun23305.t1	-2.08879	0.0030956709296163	down	5.43435863466667	1.27614908533333	2.05011	2.62674
	Poyun28406.t1	-2.08729	0.00534866437414223	down	15.7739	3.61113201833333	1.72503376033333	4.26956675333333
	Poyun09726.t1	-2.07971	3.31000173069555e-05	down	31.8413939666667	7.89095493933333	32.2409258066667	13.2606440823333
	Poyun22743.t1	-2.07948	0.00323988031844942	down	334.253570566667	80.2621211233333	178.357774363333	131.419452773333
	Poyun35821.t1	-2.07612	0.0471632433235021	down	113.212245876667	25.8637189963333	42.5278	109.124192633333
	Poyun13600.t1	-2.07513	0.0375968656163854	down	12.4741608913333	2.82390167566667	7.04862727066667	2.81765
	Poyun19245.t1	2.06280682064814	0.0442857849006473	up	0.798034410666667	3.19305380933333	0.392458	1.22187
	Poyun34856.t1	-2.06112	0.0045261512686661	down	14.5805888483333	3.40617834166667	3.51513780733333	7.37093387033333
	Poyun28633.t1	-2.05877	0.00118202165320267	down	50.3082	11.9025	6.08781970266667	5.50250768433333
	Poyun23755.t1	-2.05374	1.68450308938843e-05	down	8.55337473866667	2.06365838966667	2.66728880333333	8.55885381266667
	Poyun32932.t1	-2.05348	0.00878019749388335	down	4.50186337566667	1.07149499766667	1.61809384466667	5.59284
	Poyun15375.t1	-2.05121	0.000765737447029575	down	21.7748490466667	5.67412	17.2741216166667	9.82209
	Poyun25065.t1	-2.04998	0.00697797022059717	down	112.296033993333	27.6359	44.6177518406667	29.1389
	Poyun13396.t1	-2.04862	0.018481079926858	down	28.3195872566667	6.61196	14.8577	2.60687
	Poyun34201.t1	-2.04492	0.0199865815610276	down	18.8018968393333	4.6692	8.36179	3.15178045633333
	Poyun22525.t1	2.04110623312688	4.20558842110442e-08	up	0.979969082666667	4.1095	2.11205	3.52920389366667
	Poyun15389.t1	-2.04066	6.7214064276837e-06	down	4.16051	1.04052	3.89599840433333	4.03329168066667
	Poyun11493.t1	2.03711790863115	0.011561106748503	up	1.75553022266667	6.91677	2.85332016366667	5.16648686166667
	Poyun15415.t1	-2.03634	0.0417042907439251	down	0.948065	0.250020988333333	0.858312461666667	0.892200920333333
	Poyun26481.t1	-2.03186	0.011123717719162	down	5.42126	1.26272	1.92368	1.66349
	Poyun26846.t1	-2.02974	0.00560649366246429	down	2.68766285266667	0.644837317666667	0.537373233333333	1.23115
	Poyun30948.t1	2.02657866389893	0.0116432093314228	up	0.247615259333333	0.999983074333333	1.21099070633333	0.498193085666667
	Poyun27254.t1	-2.02495	0.000957510369125859	down	7.21915485833333	1.79292659966667	11.0245462333333	9.39336
	Poyun06921.t1	-2.02242	0.00201861530306037	down	7.49722	1.94676	2.15075451966667	3.25987
	Poyun01551.t1	-2.02183	0.0186836532824511	down	717.193260966667	184.293543276667	238.611415246667	300.080083043333
	Poyun22147.t1	-2.00997	0.000927734789535903	down	78.2417486133333	19.2091821723333	49.8273213966667	25.4612711933333
	Poyun10364.t1	-2.00974	0.0268739991495427	down	2.72761	0.644152	0.153825	2.02261647266667
	Poyun29799.t1	-2.00758	0.0221998431164755	down	1.26254	0.325689443666667	1.16028	1.08536729433333
	Poyun14601.t1	-2.00736	0.0429002704487714	down	2.41687260633333	0.575122	2.23039174466667	1.07192344933333
	Poyun05360.t1	-2.00677	0.00447660417540175	down	23.8108	6.17241902933333	8.06502	9.10119087733333
	Poyun24628.t1	-2.00034	0.0260501515234549	down	1.88065	0.44346	2.50043494233333	5.94923
	Poyun00328.t1	-1.99969	0.0058211541795743	down	114.621	27.5403325086667	39.0695725366667	31.5971315126667
	Poyun38029.t1	-1.99093	0.024586826918948	down	9.48228513833333	2.46120324833333	4.47049521966667	2.51143331866667
	Poyun27054.t5	-1.9892	0.0154953015944054	down	3.33222129133333	0.901123009333333	1.63362	3.94385670633333
	Poyun22477.t1	-1.9878	0.0128259724476587	down	3.22409659766667	0.830163058666667	2.18454919533333	1.10224854366667
	Poyun14408.t1	-1.98629	0.0150025582084036	down	14.6474	3.56667163033333	14.459	27.2144277636667
	Poyun37464.t1	-1.98364	0.0333624550104651	down	9.11740771666667	2.17086271333333	3.00622851833333	3.04952797366667
	Poyun16617.t1	1.97971232004379	0.0104147623221736	up	2.81314865966667	11.7099400706667	20.6397	12.1109990316667
	Poyun35979.t4	-1.97786	0.00133721346822026	down	6.79355	1.69829451233333	5.20920642933333	0.954894504666667
	Poyun00647.t1	-1.97237	0.0112034760955286	down	2.27469305233333	0.592305	0.413806	1.07504
	Poyun33311.t1	-1.97102	0.00342295028897249	down	10.0562985403333	2.48603	1.95334953366667	4.76197925133333
	Poyun16019.t1	-1.96281	0.0105949891440835	down	2.33845326533333	0.629254847333333	0.568302	1.26401785033333
	Poyun01487.t1	1.96086809487158	0.0240252509560218	up	2.95905	12.4537	11.2827418716667	13.461
	Poyun04386.t1	1.95972102811225	0.00118732787440828	up	5.10868152333333	20.9742	17.6465435196667	20.7926480866667
	Poyun38003.t1	-1.95598	0.00219673667934952	down	14.0985509333333	3.61034418833333	3.3156	6.73297
	Poyun11407.t2	-1.95255	9.05343626633588e-05	down	1.30864	0.339630593333333	0.782669	0.202654018666667
	Poyun09620.t1	-1.93955	0.0324637693930652	down	43.5285	10.3625	82.9624941133333	66.1704093276667
	Poyun03927.t1	-1.9385	0.0492566119164573	down	146.231	40.0164840503333	40.7064843136667	38.6903509756667
	Poyun05423.t1	-1.92841	0.0412618076963668	down	316.559826043333	88.5717492833333	155.693046103333	139.657590586667
	Poyun18362.t1	1.92683819039649	0.00891485720445088	up	0.538612219666667	2.09701	0.995575	2.30926501733333
	Poyun11441.t1	-1.92296	0.0363782782876505	down	37.3329	9.54761	19.9206076033333	1.53432213166667
	Poyun16689.t1	-1.92044	0.0110355528641675	down	223.727	57.7426859666667	129.713	105.352531046667
	Poyun31341.t1	-1.91996	0.0406968255710052	down	4.10491	1.17281	1.22076	0.926508
	Poyun19608.t1	-1.90888	0.010280611000327	down	3.89361	1.07762261433333	1.28555650166667	1.79321264933333
	Poyun04931.t1	-1.88494	0.0263218516450305	down	3.10296845466667	0.820509362333333	3.40287857933333	1.53829
	Poyun38276.t1	-1.88167	0.00110402258945399	down	84.9302117366667	23.5627904423333	19.2334601446667	41.6304
	Poyun08910.t1	-1.86968	0.0286278072481222	down	7.02615985133333	1.89199	3.18054240233333	2.03879836733333
	Poyun14965.t1	-1.86926	0.027271053758954	down	304.587	87.0644256166667	137.554189216667	92.5440643066667
	Poyun28661.t1	-1.86882	0.0215176252778194	down	2.92649327766667	0.800686387333333	0.813524862333333	1.31188975433333
	Poyun21533.t1	-1.86602	0.0355466260626213	down	1.65302	0.462577	0.591587	0.728167
	Poyun15381.t1	-1.86553	0.000543881697474671	down	6.6179	1.80038490533333	3.90813	7.91993768133333
	Poyun34323.t1	1.85830188607336	0.0114968610017977	up	2.54799889033333	9.98395803933333	7.20037	5.50498602333333
	Poyun37006.t1	-1.84337	0.0276720485727207	down	28.7665	8.94553	1.54303679766667	10.5012
	Poyun31864.t1	-1.8406	0.0272981425310361	down	519.028591383333	159.409626923333	323.491	278.675130753333
	Poyun11198.t1	-1.83971	0.028271544580423	down	313.397	90.0348560033333	55.7472490103333	141.120728626667
	Poyun30849.t1	-1.83643	0.00282062999861022	down	69.2387883833333	19.7008831406667	20.7688	29.2438
	Poyun18490.t1	-1.83345	0.0328975663540117	down	6.25771294333333	1.65572	2.04395490833333	3.13671639566667
	Poyun20484.t1	-1.83025	0.0406740492168066	down	155.05	43.4249	23.5663597033333	23.7209726243333
	Poyun38356.t1	-1.82898	0.0048023357852438	down	7.67762620266667	2.27198759533333	3.7629	1.98013156566667
	Poyun01600.t2	-1.82789	0.0353428869723309	down	3.71792575666667	1.0961	1.26159	0.734341224666667
	Poyun23765.t1	-1.82406	0.00023005733814929	down	70.353	19.9867	24.3366155763333	102.778
	Poyun34309.t1	-1.82272	0.00769322941054688	down	3.60602	1.08051	0.291471	1.46336145666667
	Poyun10843.t1	-1.82253	0.0304906630973693	down	5.19247602466667	1.39931011766667	1.22452034666667	1.66938178366667
	Poyun36563.t1	1.81858910701081	0.00426284888253742	up	0.121381576333333	0.439005974666667	0.275446077333333	0.0756523
	Poyun21969.t1	-1.81602	0.00472996105149613	down	4.53791	1.27635224133333	24.3337080766667	4.48640327466667
	Poyun22261.t1	-1.81372	0.0152309565177826	down	9.84967009733333	2.90529152533333	1.57496676866667	1.63336
	Poyun35514.t1	-1.81246	0.00561312123044165	down	2.00498	0.580631	1.26989	1.69270221633333
	Poyun00389.t1	-1.8113	0.00154670701237101	down	12.2913078513333	3.60093503333333	3.84864290533333	4.41435
	Poyun17579.t1	-1.8093	0.0369027425017818	down	1.50589212833333	0.425417657333333	0.184690519333333	0.272342394666667
	Poyun30098.t1	-1.79883	0.00748280488501159	down	80.5853059266667	24.1624742536667	30.4236950166667	47.1974224866667
	Poyun07133.t1	-1.79623	0.0416102234271376	down	394.254873566667	118.423	101.07	125.185
	Poyun12048.t1	-1.79536	0.0253277837638531	down	6.47028	1.93073174466667	2.50335	2.40622
	Poyun31808.t1	-1.79123	0.0440745375340999	down	22.1013703236667	5.82681411666667	1.08039	4.85338493466667
	Poyun07635.t1	-1.78946	0.0339214885430462	down	17.0454581966667	4.83565448433333	6.34249189233333	5.20073
	Poyun12603.t1	-1.78729	0.009165123462269	down	90.0753078766667	25.6201	24.1990148066667	32.0525533803333
	Poyun15116.t1	1.78707112640667	0.0155880368246821	up	14.5536	51.8275658333333	46.0051	17.7677149813333
	Poyun25726.t1	-1.77468	0.0112863225230291	down	3.16356	0.947431393666667	0.698681427666667	1.36985959266667
	Poyun11778.t1	-1.77398	0.0438201270687083	down	82.7803933633333	25.0890157716667	12.8796	23.7668114376667
	Poyun02197.t1	-1.77056	0.0343418668935862	down	4.14736746833333	1.24453383366667	1.60683661266667	4.62367
	Poyun13037.t3	1.76962986678693	0.00139686132849514	up	1.06548014133333	3.5338	1.55007	2.81267859066667
	Poyun27947.t2	1.76928858187351	0.00497108482183296	up	0.498908737333333	1.77021485833333	1.46337670366667	1.87013006066667
	Poyun30643.t1	-1.76639	0.0136065586527342	down	45.3469	12.9531035463333	20.1612362666667	10.5207260546667
	Poyun31650.t1	-1.76371	0.0140800043465225	down	19.8945855366667	5.89644231166667	17.6548	4.93517757733333
	Poyun25059.t1	1.76294804153117	0.00176476367902562	up	20.6790451833333	66.6824552166667	45.7329650566667	20.1703439013333
	Poyun00029.t1	-1.76187	0.00332712545836627	down	1.09518174933333	0.325621185333333	0.840347273333333	1.24361
	Poyun09927.t1	-1.76001	0.00407182039454159	down	3.78355	1.14646409833333	1.50810842666667	1.28421120366667
	Poyun26674.t1	-1.75953	0.0191826820126449	down	1755.13	522.563958433333	853.939	506.767933333333
	Poyun37174.t1	1.75665218750631	0.00601230380186364	up	0.721885742333333	2.65775830133333	1.46545861766667	1.99783307233333
	Poyun02371.t1	-1.75397	0.0416669764222067	down	13.0359448166667	4.17199782466667	7.11682927233333	5.48825
	Poyun02548.t2	-1.75122	0.0116493322706976	down	0.788341540333333	0.228866067666667	0.761983826333333	0.393104
	Poyun19682.t1	-1.75045	0.0124563338231539	down	301.893	93.2392787066667	143.499778346667	92.7368
	Poyun11051.t1	-1.74701	0.00893569020779135	down	472.573781633333	143.663	231.742	153.605518036667
	Poyun06362.t1	-1.74528	0.0108969901537983	down	107.295364903333	33.5949655433333	26.1975	75.8976851833333
	Poyun27605.t1	-1.73675	0.0409920906857299	down	3.3367	0.943573594666667	2.55034327133333	1.79414170766667
	Poyun18903.t1	-1.73592	0.0118172408565544	down	10.7417155023333	3.08427	8.40779	6.14901964533333
	Poyun00723.t1	-1.73415	2.91892768344636e-06	down	46.7057	14.3058251593333	14.2694537033333	18.7512
	Poyun02352.t1	-1.73319	0.0456207782560845	down	231.466	71.8414088933333	68.3555	109.947
	Poyun09528.t1	-1.73153	0.0352774645013627	down	33.9158492333333	10.2393790876667	8.70224555833333	9.87277371866667
	Poyun19361.t1	-1.72404	0.0295511543381721	down	3.49141	1.03119	1.29787	1.24371339166667
	Poyun19189.t1	1.72204353043637	0.0295995280862487	up	0.556508991666667	1.91799	0.854854	2.67273562766667
	Poyun34309.t2	-1.72003	0.0244360860231403	down	2.97152	0.953155	0.275744012333333	1.46784
	Poyun04297.t1	1.71960262759885	0.000151444782706613	up	3.41143510866667	11.5240158603333	10.7316	2.60912443166667
	Poyun35355.t1	-1.71866	0.00155447950118812	down	27.6597	8.61747	1.80719589833333	9.36137686533333
	Poyun28652.t1	-1.71698	0.000992667720290492	down	11.3832353246667	3.35704	8.64123096433333	5.44778032933333
	Poyun16333.t2	1.71440912656701	0.0201836250104479	up	0.25286	0.855714430666667	1.03465	0.931609609666667
	Poyun38405.t1	-1.7122	0.0205569804208703	down	15.4954481446667	4.54029	6.15785	33.3269
	Poyun37875.t1	1.71105824274941	0.0122489459681424	up	0.558261047333333	1.82221241033333	1.40847976533333	1.87599263533333
	Poyun27619.t1	-1.7094	0.0468725531975425	down	20.1102874946667	5.75977974033333	16.5399830483333	12.0134001593333
	Poyun06238.t3	1.70753340900347	6.86752570723001e-05	up	0.977424650333333	3.19969	2.01614595466667	2.13556299233333
	Poyun14098.t1	-1.69793	0.00958557948781796	down	145.904281483333	47.329	94.6705089533333	37.0596
	Poyun12685.t1	-1.69715	0.0441747935731047	down	3.92637159033333	1.13848615833333	0.829341855333333	2.86706022833333
	Poyun09923.t1	-1.69573	0.00078074312374837	down	14.8669	4.69986221033333	4.98053	4.62979092033333
	Poyun00950.t1	-1.69058	0.0377165365517988	down	161.182077833333	49.8041754933333	66.6118418433333	53.0107090366667
	Poyun28460.t1	1.68715827933266	0.015631597522778	up	11.6283	40.7520718766667	41.6345500466667	31.8595794666667
	Poyun38898.t1	-1.68528	0.00540315323580831	down	58.7489798533333	18.5619129756667	50.8355852766667	37.457
	Poyun25561.t1	-1.68322	0.0423621897087869	down	6.96057	2.14029	3.12850712133333	2.86786593833333
	Poyun13117.t1	1.68304590636922	0.0235533176286991	up	3.77912080366667	12.5064	5.78909	5.42598
	Poyun28205.t1	-1.68217	0.00180199288829257	down	177.509203216667	53.2696	81.6948	174.881207066667
	Poyun07757.t2	-1.67916	0.00327850607700296	down	0.721400983666667	0.231011599666667	0.482739403333333	0.188068449333333
	Poyun34311.t1	-1.67812	0.00367431531478864	down	18.0616919033333	5.66368506133333	5.33515	13.3593
	Poyun01207.t3	1.67585250640403	0.047128659021483	up	0.113295176666667	0.379131327333333	0.223073819666667	0.385014035666667
	Poyun30215.t1	-1.67014	0.032355227501064	down	33.7948669766667	11.0385	3.7566	8.83896534766667
	Poyun38346.t1	-1.66981	0.0197205330344244	down	16.6418274593333	5.43386564833333	3.02823793566667	5.36285841433333
	Poyun19267.t1	-1.66918	0.010509506155547	down	2.28099602366667	0.704575535333333	0.68637	1.71017104233333
	Poyun36390.t1	-1.66856	0.0205455326420653	down	3.67464	1.18706	4.26437538633333	3.54554
	Poyun24449.t1	-1.66819	0.0245824419133499	down	3.16951666833333	1.05659121966667	0.873014074333333	2.3324
	Poyun12180.t3	1.66744721470288	0.016571386026171	up	0.131333	0.432593	0.4432	0.660986
	Poyun04410.t1	1.66559900960332	0.00171822719741039	up	2.90412310933333	9.71176061966667	8.34078	10.9215539796667
	Poyun14803.t1	-1.65599	0.00502976715253686	down	80.2102	25.4922020866667	25.2005547366667	46.8303433733333
	Poyun21411.t1	-1.65233	0.032703674769923	down	2.15837	0.650864618666667	0.880751497333333	1.85893
	Poyun00375.t1	-1.65182	0.0239126948368769	down	2.47266806733333	0.830947853666667	0.474201	1.87881994866667
	Poyun36269.t1	1.65051809289389	0.0149762644327572	up	5.64214	19.3003017633333	16.0661	15.3515335166667
	Poyun33331.t1	-1.64934	0.0046443166249264	down	3.07703617666667	1.012	1.08236412966667	1.93715714266667
	Poyun27082.t1	1.64734929406755	0.0085555453578833	up	3.42031833466667	11.4288144646667	9.92741479433333	10.1078530126667
	Poyun13267.t1	-1.64721	0.00908601277440796	down	36.9803	12.5946837253333	8.70413327366667	13.7047215276667
	Poyun24462.t1	-1.64055	0.0484846112326374	down	10.7840615986667	3.67517964833333	2.72878	7.10426289166667
	Poyun37913.t1	-1.6385	0.0157385052703929	down	2.47755	0.752959008333333	2.35563067166667	2.06608772133333
	Poyun22638.t1	-1.63802	0.0344436669946037	down	2.85396678033333	0.957783696666667	3.08647994733333	0.633265206333333
	Poyun29431.t1	-1.63605	0.00701471568475373	down	289.249459733333	92.8617219866667	159.447	84.3807228133333
	Poyun07189.t1	-1.63142	0.00418773939609192	down	2.45554	0.793977080333333	0.542896457333333	0.836360308333333
	Poyun39370.t1	-1.63075	0.0125164205333888	down	53.2349706233333	18.0271829333333	16.4715	47.9104120266667
	Poyun38626.t1	-1.62936	0.0491760714216369	down	59.5731622033333	19.2586468833333	25.8936	58.4914154466667
	Poyun28053.t1	1.62547504122358	0.0346603792969092	up	0.769525023666667	2.40742605433333	4.47008272166667	3.39804
	Poyun18587.t1	1.62227473727917	0.00519678071524057	up	0.315022	0.961572915666667	0.874213077666667	0.574350921666667
	Poyun31673.t1	-1.62144	0.0012541796762016	down	151.363	48.7539825766667	67.8285	67.3355006633333
	Poyun24233.t1	-1.6191	0.0349046345254539	down	31.1446540966667	9.49136197833333	8.53242051566667	25.7289
	Poyun14324.t1	-1.6183	0.0179727207469789	down	56.3199684733333	19.3308093233333	21.4278	18.1359
	Poyun39195.t1	1.61773741544185	0.0188596703344445	up	2.77941170166667	8.493	2.35810964233333	6.40293016233333
	Poyun27430.t1	1.61480221638554	0.0179535382581268	up	0.28274	0.909913605666667	1.08728	0.685033336333333
	Poyun32931.t1	-1.61328	0.0342308152772758	down	2.92726	0.941674526666667	1.36473128666667	1.05403075066667
	Poyun13858.t1	1.61077512982427	0.00598979755042985	up	0.358905262666667	1.13651565733333	1.10382	1.1249
	Poyun05642.t1	1.61045581955674	0.031065875814423	up	0.495205480333333	1.51848	0.894497	2.21656869066667
	Poyun06238.t2	1.61028449816009	0.00463810356839145	up	2.2906	6.89558	4.54910240766667	4.92311750466667
	Poyun29252.t1	1.60997662307322	0.037150160848587	up	1.22165323866667	3.70143524333333	1.18313744133333	2.02694060266667
	Poyun25026.t1	-1.60597	6.35471223677106e-10	down	17.1067397666667	5.69281	56.0732036166667	117.009
	Poyun24812.t1	-1.59532	0.0160328282194756	down	133.334958666667	44.6272267166667	41.8230315733333	25.2608759033333
	Poyun15871.t1	1.59417473029096	0.0125879347936958	up	1.57857	4.66910832333333	9.19645	11.0677999316667
	Poyun16131.t1	-1.59322	0.0130106648431744	down	33.6662216666667	11.9782718226667	23.1852	14.7824893906667
	Poyun18458.t1	-1.59304	0.0198835882013457	down	32.8991	11.8586	111.016521446667	15.2548217233333
	Poyun01658.t1	1.59270892771485	0.0258518156416666	up	2.57053548533333	7.69825	3.64674	4.28711647866667
	Poyun15866.t1	-1.59144	0.0238434706383937	down	80.6912450366667	25.3455640383333	73.0066572966667	72.5947690933333
	Poyun26302.t3	-1.58633	0.0334456441467499	down	0.718470254666667	0.247345	0.648387734333333	0.593818751333333
	Poyun20515.t1	-1.58603	0.008425970988891	down	5.05024	1.61679	1.61480458566667	1.49727755533333
	Poyun36081.t1	-1.58303	0.0173645953945907	down	54.0215	17.6575338993333	15.9562	10.0475383603333
	Poyun36250.t1	-1.57996	0.00645969481731499	down	7.24562	2.38532736833333	2.58067487933333	3.52639
	Poyun03248.t1	-1.57651	0.000194469579625352	down	7.16528842166667	2.39962	5.1531	5.00619
	Poyun23763.t1	-1.57448	0.00408629492379027	down	20.2263477366667	6.59249286666667	9.24867727633333	14.8652
	Poyun27537.t1	1.57352414009525	0.0107191803030157	up	15.7598933733333	48.5332769233333	87.2556531433333	79.9696441933333
	Poyun14400.t1	-1.57311	0.0372608790190615	down	773.111766966667	269.213	580.311377586667	2820.68
	Poyun27759.t1	-1.56901	0.0298947481652741	down	4.20650336933333	1.40081	0.607657525666667	2.23430198033333
	Poyun28532.t1	-1.56417	0.0334868633056314	down	22.7473950633333	7.11614	12.4276978133333	10.9488
	Poyun36557.t1	-1.56373	0.00019301306434899	down	24.7792	8.21581	26.0596723733333	12.7247
	Poyun00781.t1	-1.5626	0.0305313440928516	down	30.5529	11.3621	13.7726077136667	8.70544069166667
	Poyun30894.t3	1.55957839353758	0.00834028071403829	up	0.526758164333333	1.54971119533333	1.23697227833333	1.15718258433333
	Poyun08466.t1	-1.55955	0.0271002655648556	down	153.030410733333	50.8417418633333	129.979	51.6351354266667
	Poyun15383.t1	-1.5519	0.000447670402652989	down	19.4142687366667	6.65352364933333	18.1703	23.2166050596667
	Poyun23468.t1	-1.54555	0.0458889919342847	down	138.557	48.3763125166667	61.9124556833333	46.2928497666667
	Poyun00937.t1	-1.54477	0.0155270808129117	down	17.6151193933333	6.3858	5.74931	4.01838
	Poyun34552.t1	-1.54368	0.0381851793473709	down	210.803685926667	76.5295436566667	84.4544670066667	63.2888191133333
	Poyun00724.t1	-1.54236	0.000926952707270601	down	75.8783795666667	26.7408	18.0583893666667	29.5469562066667
	Poyun05878.t2	-1.54166	0.038570958759373	down	4.59448825966667	1.55813	3.81899433566667	1.53433160266667
	Poyun26658.t1	-1.5392	0.00309483862729034	down	40.9598	14.1795	23.5639	11.2843839973333
	Poyun28928.t1	-1.53809	0.0397630892740811	down	4.59359305866667	1.56933394533333	1.41013	2.73620937266667
	Poyun21518.t1	-1.53664	0.0466096416367172	down	9.52995250766667	3.29168474266667	3.50892602633333	5.25218
	Poyun25299.t2	-1.53382	0.0390942999978545	down	4.82024839133333	1.64091161666667	2.29184566766667	2.81053
	Poyun12849.t1	-1.53301	0.00582494048903804	down	101.502129066667	35.4911746466667	93.2391331133333	33.7584154166667
	Poyun35027.t1	-1.53198	0.0157507011040962	down	4.97633	1.73090844366667	2.32863	1.78019487533333
	Poyun03524.t2	1.53057166789655	0.0400896833706936	up	0.324523578666667	0.969825	0.565982	0.717025651666667
	Poyun22850.t1	1.53016172718911	0.0417556777919711	up	4.03590998133333	12.5629	19.7177	13.3427486366667
	Poyun06362.t2	-1.5254	0.038189072548104	down	33.9706	12.8734	13.3265827823333	36.2838937433333
	Poyun35839.t1	-1.52334	0.0309244440408852	down	53.4258	19.4907	15.0022	50.3642601593333
	Poyun36285.t1	1.52194176346005	0.0142876976668604	up	0.0919544706666667	0.265336754333333	0.128743054666667	0.154465
	Poyun04409.t1	1.52121333715208	0.0441879128834946	up	1.80721827833333	5.68396	2.98837	4.75177
	Poyun22308.t1	1.51724516679747	0.0106729087545115	up	0.585416810666667	1.66478618433333	2.78697892733333	1.89285436833333
	Poyun33030.t1	-1.51498	0.00091849629909269	down	66.0727864533333	23.7571085766667	37.5712553133333	39.591
	Poyun10680.t1	-1.51336	0.0147685102090247	down	3.27318106033333	1.11124	0.860541036666667	1.33029
	Poyun19110.t1	-1.51251	0.0460185901495788	down	50.5077	18.3278937736667	34.5818872633333	16.5043
	Poyun23000.t1	-1.50739	0.0184005490752542	down	39.6196180266667	13.4098531516667	69.9324383633333	81.0888
	Poyun02402.t1	1.50624517845757	0.0294390487547575	up	0.228911609333333	0.644521814333333	0.680862123333333	1.82406025133333
	Poyun09765.t1	1.50414409050529	0.0374788048222832	up	3.71492638833333	11.4554829496667	12.3305	7.85417163933333
	Poyun07772.t1	-1.50308	0.000812054435426804	down	16.2180266433333	5.74388928866667	12.1479731566667	14.0739384216667
	Poyun04387.t1	-1.5016	0.0357278077604678	down	8.02121249933333	2.86041445533333	3.09397	5.68723117633333
	Poyun10127.t1	-1.49817	0.0486423953097426	down	2.54236999433333	0.905427486333333	1.10213858133333	1.90934765066667
	Poyun05625.t1	-1.49732	0.00571281938786534	down	75.124	27.9912269966667	181.284890843333	55.385
	Poyun36186.t1	-1.49463	0.0202150204409733	down	134.373	48.9767	77.1121233633333	56.8807
	Poyun31943.t1	1.49124368078366	0.0358360351857407	up	0.206508583333333	0.582534247333333	0.517523365666667	0.675396
	Poyun13493.t5	-1.49122	0.0485059622187377	down	0.548194498666667	0.203186885666667	0.338108039666667	0.147077
	Poyun11326.t1	-1.49112	0.0191535883175479	down	7.23116240566667	2.53547599766667	2.65896782866667	1.76778
	Poyun35823.t2	1.48918675232163	0.0424714231254891	up	0.331181	0.982235470666667	1.09245730566667	0.904084
	Poyun13532.t1	-1.48883	0.0118110870059908	down	337.054288333333	123.130566856667	207.648376386667	103.264475193333
	Poyun27744.t1	-1.48792	0.00192190690169047	down	2745.30689466667	1027.92666383333	1714.09747333333	2286.43
	Poyun29011.t1	-1.47741	0.0495041717005019	down	1.47731973433333	0.536833	1.38360936933333	0.715905459333333
	Poyun29217.t1	-1.47415	0.0305544313068959	down	1.69853478133333	0.619365	0.501529842333333	0.420539905333333
	Poyun36560.t1	-1.47384	0.000343129991686274	down	119.436069366667	43.8815033166667	73.7646348666667	76.8278090466667
	Poyun00725.t1	-1.46923	0.0192619651167442	down	72.4505	26.7214252626667	9.79738641966667	27.0883523733333
	Poyun27737.t1	-1.46754	0.00369219639469928	down	2.68044	0.999978083666667	1.01915855266667	2.46775548333333
	Poyun00138.t1	-1.46169	0.00340113212115698	down	34.2832	12.6168617666667	11.5115	17.5328548966667
	Poyun06948.t1	-1.45997	0.00485616602069655	down	29.6863	11.0328542883333	15.3655997433333	15.0858
	Poyun27845.t1	-1.45928	0.04920430300178	down	4.34722	1.57908	3.71432150866667	4.83834238433333
	Poyun04647.t1	1.45837733501071	0.0430650110160342	up	0.733254033666667	2.05382646733333	1.30673956866667	2.66821768833333
	Poyun11028.t1	-1.45804	0.025274218889627	down	6.59174	2.33996674433333	2.91577377533333	2.63987618933333
	Poyun03629.t1	-1.45469	0.0369982360452064	down	66.6083448466667	23.7305653146667	28.3552799366667	15.5289890026667
	Poyun04694.t1	-1.44665	0.00544562484149696	down	19.5047237033333	7.1466	7.49582	17.0821
	Poyun36432.t1	-1.44237	0.0159836556335231	down	4.92634	1.90809025766667	16.4037301133333	6.77318
	Poyun09361.t1	-1.44058	0.0448184513592373	down	3.23024	1.26005	0.812497437333333	1.1721
	Poyun14273.t5	1.43903218313566	0.020892804509822	up	0.381243	1.06021845133333	0.697236383666667	1.93324975466667
	Poyun26229.t1	-1.43743	0.00461177333464377	down	109.021	41.4812083833333	63.3866071866667	32.6479221366667
	Poyun26559.t3	1.43621732517793	0.012816986817453	up	0.435808517666667	1.23939274133333	1.63438611766667	1.14229446233333
	Poyun28923.t1	-1.43545	0.0168315720889913	down	2.73519924966667	1.03765746533333	2.53245	3.26414
	Poyun05093.t1	-1.43027	0.0470498417323135	down	4.10788293166667	1.50834405566667	2.26156	2.55439542266667
	Poyun00390.t1	-1.42863	0.0498531173471827	down	1.71486831466667	0.663460357333333	0.535772	0.741754604666667
	Poyun38438.t1	-1.42039	0.0149477512583976	down	60.2034	22.4763	35.3081	21.6503198966667
	Poyun35072.t2	1.41989661953051	0.004102114215944	up	1.73263	4.74279449066667	4.95488	3.44142
	Poyun20110.t1	1.4192445440279	0.0373842906985005	up	3.27810561366667	9.30891912933333	31.0879483933333	9.0829
	Poyun00834.t1	-1.41882	0.0370697419418885	down	1.32611219733333	0.491719629333333	1.70248726133333	2.20234039533333
	Poyun39362.t1	-1.41741	0.00738936807647986	down	2.67421799933333	1.05466933766667	1.46245661933333	2.62079
	Poyun39140.t1	-1.41684	0.0477395999973508	down	5.97049	2.11482	8.71649	4.33513037066667
	Poyun09410.t1	-1.41676	0.017736646671169	down	11.0831022086667	4.01882460166667	5.63260766966667	6.30491264333333
	Poyun21524.t1	-1.41511	0.0316176762703281	down	2.10204	0.784725479333333	0.470788643333333	0.810612805333333
	Poyun08420.t1	-1.41372	0.0103649142417165	down	70.0222244866667	26.1509	12.9390671096667	28.2748
	Poyun21021.t1	1.41359030787276	0.0152020202698839	up	1.17908813133333	3.32656	3.37388919433333	2.92455043133333
	Poyun07412.t1	-1.41166	0.0215143115244407	down	10.4098	3.96243172133333	4.08037	6.57885676633333
	Poyun08657.t1	-1.41098	0.00149797315226368	down	8.76375592733333	3.29329745433333	1.92937760666667	3.91429780066667
	Poyun33467.t1	-1.40935	0.0221171005061042	down	177.373	69.9294	156.995	77.4636120133333
	Poyun16229.t2	1.4066843469874	0.0112449848752043	up	0.962617875333333	2.61386496133333	3.60047175266667	3.67841
	Poyun20145.t1	-1.4057	0.0324320050588981	down	5.50861798366667	2.19825750633333	1.06123	10.1063
	Poyun02094.t3	1.40218941377586	0.0316493085289256	up	0.971927077666667	2.72405090966667	3.57256822133333	1.82234
	Poyun11397.t1	-1.39594	0.0426114307298671	down	3.96717757366667	1.46681534433333	6.03336	16.3818
	Poyun31045.t1	1.3957691068564	0.020871597012166	up	14.7739573766667	41.2772147033333	31.3207	26.0904
	Poyun29006.t1	1.3950722427314	0.0346674202195783	up	0.194215110666667	0.521955955666667	0.375584	0.434736669666667
	Poyun01600.t1	-1.39345	0.0013674509979854	down	25.1142	9.52899	12.9917679886667	6.27350859333333
	Poyun18155.t1	1.39264620262444	0.00190074763280029	up	3.91420548166667	10.6638640056667	8.51449	11.4477802383333
	Poyun27293.t1	-1.39214	0.0472931471352954	down	6.20601483566667	2.34957999633333	1.27013270666667	3.86313040166667
	Poyun22180.t1	-1.3914	0.0407805758008599	down	7.73841	2.77071745466667	2.80931012233333	0.926844
	Poyun01844.t1	1.38183434087155	0.00950657454882405	up	6.27953552766667	16.8828	12.1915	18.7714378766667
	Poyun27041.t1	-1.38133	0.0231174230759122	down	29.9544490133333	11.2610625796667	10.2573552553333	9.67370240033333
	Poyun20492.t1	-1.3787	0.028478771818264	down	277.919	108.158941966667	113.14	40.2583
	Poyun26669.t1	1.37778357297351	0.0455404418839093	up	1.75779	4.86892312833333	7.71902	7.6739
	Poyun27644.t1	-1.37694	0.00173007750005375	down	3.20862731766667	1.22786478466667	2.65894	3.00265617333333
	Poyun28350.t1	-1.37393	0.0433369051108934	down	2.29020650766667	0.840887292333333	0.469065227333333	1.76684
	Poyun30916.t1	-1.37313	5.79133232678175e-05	down	7.9656	3.0997	6.00009062066667	2.82155661233333
	Poyun34762.t3	1.37152389854166	0.0187607029869651	up	3.85585721966667	10.6838900403333	4.58163230366667	6.08277037166667
	Poyun24990.t1	-1.36968	0.0107921140666834	down	11.9215	4.87194	7.59763	5.98507771133333
	Poyun07574.t1	1.36937380653179	0.0298539249348632	up	0.527212961333333	1.33888635733333	4.06049663933333	1.56627621633333
	Poyun27170.t2	-1.36285	0.0479553958779917	down	1.31798185833333	0.512554472666667	1.52652	0.609094315333333
	Poyun17202.t1	-1.36267	0.0252439705541357	down	48.4358240933333	18.4610879183333	46.1743225303333	25.7615
	Poyun19266.t1	-1.36143	0.00579335549645453	down	50.3406	19.5099327866667	18.2335	30.5620006736667
	Poyun36963.t1	1.36134583956709	0.0100379671754515	up	0.676571967666667	1.73708	2.51254	1.40876836466667
	Poyun28422.t2	1.36093692446057	0.00896162741863402	up	0.547148068666667	1.45015762433333	0.904560839666667	1.52837
	Poyun16353.t1	-1.35996	0.0129811943784595	down	9.71503886566667	3.65912834133333	4.06362804366667	2.81627609566667
	Poyun30006.t2	-1.35918	0.0191291041050114	down	4.21337	1.62435889766667	1.53335438266667	1.91071848233333
	Poyun19311.t1	1.35827270400802	0.0159502410448673	up	0.336793	0.84648	0.634563125666667	0.920713
	Poyun10128.t1	-1.3581	0.0473375697163864	down	2.12925502566667	0.849525748333333	0.916378455666667	1.73676
	Poyun23087.t1	1.35722279497208	0.00725741805349329	up	4.81088249666667	12.9831482806667	8.38011	13.8676785466667
	Poyun15896.t1	1.35643436718689	0.0215650697862026	up	1.72955202333333	4.72441	3.26037407233333	3.5479
	Poyun02645.t2	1.35042622988171	0.0458990880561508	up	0.0870348456666667	0.227775251333333	0.296937247666667	0.35599
	Poyun22215.t1	-1.3371	0.0405144636008539	down	3.32239146866667	1.33431843333333	1.95861	1.79156182233333
	Poyun15421.t4	-1.33522	0.0274483620288205	down	2.36629	0.9524	2.68843	0.829427894666667
	Poyun02170.t2	1.33244089579695	0.0113153886268859	up	0.357519040333333	0.943600556666667	0.718005583333333	0.811688230666667
	Poyun12241.t1	-1.33167	0.00832922666650772	down	364.275721333333	144.858967393333	333.380341573333	1173.82
	Poyun32257.t1	-1.32989	0.0321707301424767	down	0.970314	0.390293706333333	0.846793347333333	1.47234206133333
	Poyun25829.t1	1.32866703857515	0.0165293073999847	up	0.390047093333333	0.993052128333333	0.904196930666667	1.33233622633333
	Poyun18405.t1	1.32708758803335	0.0221445606408295	up	2.03412065766667	4.92641012433333	1.79064332966667	2.39359
	Poyun32031.t1	-1.32484	0.0445691926321525	down	24.4393144133333	9.66649318966667	11.0396550736667	6.26636
	Poyun22244.t1	-1.32134	0.00170495003968238	down	18.6409331833333	7.65891873133333	6.95544207166667	4.83970483366667
	Poyun21394.t1	-1.32043	6.23038259867684e-06	down	28.052	11.3303512186667	18.2492522633333	22.9216
	Poyun24841.t1	-1.31984	0.00244378019038707	down	24.8882	10.0915658373333	12.2980861703333	5.69969926033333
	Poyun09017.t4	1.3185729529141	0.0127462360478163	up	0.277014292333333	0.696517005666667	0.665359926333333	0.734993
	Poyun33032.t1	-1.31855	0.000593030156476083	down	8.58910811266667	3.52652	5.51835	4.67012336466667
	Poyun31409.t1	1.31579	0.0490286424478901	up	0.281017	0.715072836333333	0.295018	0.680373459666667
	Poyun15395.t1	-1.31216	0.0345908026846392	down	143.936146576667	59.3516	68.5634	56.7635841866667
	Poyun09104.t1	-1.31183	0.00644667966026502	down	66.6588108966667	27.9784375533333	18.6999190466667	46.2613585053333
	Poyun36249.t1	-1.30965	0.0244450409861419	down	12.4886870413333	4.90550780333333	9.88358286533333	7.19316953566667
	Poyun31968.t1	-1.30935	0.00854764779995799	down	19.8089711766667	8.03954463533333	10.1909	11.2130115193333
	Poyun18806.t1	1.30570158057501	0.0150167478641492	up	1.04954758133333	2.66343813466667	2.65542	3.44029383766667
	Poyun27836.t1	1.30511202885594	0.00564268244838434	up	4.45496	10.7288545496667	7.87807993133333	9.27320916433333
	Poyun28838.t1	-1.29969	0.0188004893203308	down	3.58264	1.44092435266667	2.35125765833333	2.89345619666667
	Poyun20476.t1	-1.29925	0.00350186422591939	down	124.901679703333	52.0145651333333	71.4192145633333	76.7361
	Poyun25979.t1	-1.2991	0.00762566220822256	down	213.117252766667	90.6894431833333	109.718620166667	81.4915
	Poyun24791.t1	-1.29828	0.02329135204274	down	3.70238	1.48763067566667	1.81673407366667	1.33011779666667
	Poyun04752.t1	1.29820517887795	0.000453040471133553	up	5.04550768833333	12.3984722133333	12.9938251016667	7.75105
	Poyun18485.t1	-1.29724	0.0116837198201615	down	18.1027	7.67570534566667	19.3637653166667	7.74239625266667
	Poyun04997.t1	-1.29445	0.0145324105358894	down	248.297888366667	105.006695926667	174.563401533333	144.743488673333
	Poyun13338.t1	1.29202917909172	0.0400395058460103	up	109.2	293.140144033333	80.1551	156.607
	Poyun33654.t1	-1.28961	2.47789712995931e-06	down	34.3235263133333	14.2516	16.3570336633333	17.7446326573333
	Poyun23541.t2	-1.28901	0.0297789908291621	down	0.478967	0.200122	0.114494084333333	0.182157831333333
	Poyun13671.t1	1.28341296859149	0.0331876404214979	up	122.596	324.36	71.7881	121.562306196667
	Poyun03274.t1	1.28306581148517	0.00954630889071272	up	4.50118	10.7205	17.3174621433333	8.60157640033333
	Poyun04083.t1	-1.28263	0.02898300721132	down	10.5938773786667	4.71940127566667	7.33083895866667	16.1968259626667
	Poyun32271.t1	1.28166897931543	0.000599167045516438	up	1.95968	4.83181	7.56496524366667	9.38706853066667
	Poyun32778.t2	1.28163996366958	0.0427556633956608	up	0.348792434333333	0.867652	0.734120249666667	0.555416707333333
	Poyun09106.t1	-1.28008	0.010918779201975	down	48.4808582666667	20.8015055566667	13.4914	34.521
	Poyun07610.t2	1.27934535014648	0.0272841771150129	up	0.517657213333333	1.27613	2.31247471233333	1.48396
	Poyun03108.t1	-1.27495	0.0171731220440108	down	56.3472	23.4673835433333	32.1405	27.5124574133333
	Poyun12561.t1	1.27177996384081	0.0295416571822199	up	1.67530062866667	4.18395826666667	2.64670313966667	4.73703497833333
	Poyun13330.t2	-1.27131	0.0260183840432196	down	1.04813669366667	0.456172127333333	1.32348454366667	0.968265888666667
	Poyun14802.t1	-1.27042	0.0189258490553976	down	17.7232187266667	7.33286951333333	7.42794	10.2528149856667
	Poyun31744.t1	-1.26992	0.00324489290717037	down	339.737	149.401716276667	188.285817133333	188.277
	Poyun15695.t1	-1.26949	0.009083099497828	down	46.1952	20.3111757303333	45.1993118866667	29.1283
	Poyun05394.t2	1.26856257141018	0.0415190384054295	up	0.857004592666667	2.13399455933333	3.03116207433333	4.31875957866667
	Poyun13766.t2	1.26578795198996	0.0487090195858261	up	0.351897	0.858059578666667	0.733095	0.798128
	Poyun22578.t5	1.25456757927011	0.0252676835698685	up	0.528217209666667	1.3286	1.12088	1.20511
	Poyun28968.t1	-1.25229	0.0152211291404676	down	1.45852291233333	0.605581995666667	1.57729330666667	1.95479094733333
	Poyun14257.t1	1.24935963443306	0.0138171484604333	up	1.69867566866667	4.20828	2.95727283033333	4.28488525833333
	Poyun08473.t1	1.24781617585519	1.87514662988327e-06	up	76.3799	183.038	268.166762933333	126.46
	Poyun26166.t2	1.24458507644955	0.0139964250957784	up	0.714617652333333	1.68759280633333	0.581316007333333	1.43863
	Poyun34406.t2	-1.23933	0.0161242324482429	down	1.35425751866667	0.56322	1.09874566366667	0.393031953333333
	Poyun21397.t1	-1.2359	0.000473710828954755	down	40.9155555466667	17.5104424833333	25.4028130733333	27.8031
	Poyun09477.t1	-1.23335	0.00661620550881424	down	69.9388522466667	29.9399139666667	33.1474480966667	31.0575705193333
	Poyun03399.t1	-1.23319	0.0498265638644155	down	6.24219071033333	2.82292223233333	6.39934	5.68307
	Poyun36558.t1	-1.23315	0.00142707750311209	down	151.016488833333	63.2882344833333	95.8175527366667	102.149
	Poyun29850.t1	1.23266614479615	0.0365037829627821	up	0.399285757333333	0.966783	0.940596309333333	0.704390429333333
	Poyun05869.t1	-1.22909	0.025261265658427	down	29.7323616333333	12.9073	28.2950586993333	17.5920157753333
	Poyun05684.t1	1.22428119516704	0.0148096568259883	up	10.8722520466667	25.4324345133333	23.2945792386667	32.4526537866667
	Poyun36298.t1	-1.21813	0.0472394838171115	down	55.0254671766667	24.3794353666667	18.5615072866667	31.2602
	Poyun25271.t2	-1.21779	0.0129932037382611	down	1.51070106633333	0.665973130666667	1.16081110666667	0.672732
	Poyun25004.t1	-1.21638	0.0179930823733051	down	15.9446653133333	7.11172238666667	9.28622678133333	8.67283139233333
	Poyun27639.t1	-1.21591	0.0183706997515908	down	17.3891	7.61786406733333	20.3448575533333	7.28041898166667
	Poyun33985.t1	-1.21518	0.048715690829966	down	2.88227972166667	1.26036712933333	1.99766483666667	1.01312815533333
	Poyun10099.t1	-1.21095	0.0482722061532836	down	31.6165115433333	14.4234	16.7531	17.8763799536667
	Poyun25449.t1	1.21039984193211	0.0393712233289382	up	2.07856114266667	5.03912756866667	6.02724	6.03090827966667
	Poyun09941.t1	1.21003332667085	0.00934155269442278	up	546.915338166667	1225.57921063333	250.909234033333	593.999
	Poyun36556.t1	-1.2087	0.000480595305008777	down	343.788	148.4	222.454212066667	195.347397403333
	Poyun17220.t1	-1.20823	0.0208287893701515	down	1.22942412966667	0.529684	0.728334	0.645626771333333
	Poyun33361.t1	-1.20819	0.0117351595888091	down	14.1951	6.21817	12.9586895833333	9.35802797733333
	Poyun36564.t1	-1.20646	0.0406450925359304	down	15.4270131366667	6.88627	4.61091033566667	7.68508311466667
	Poyun36459.t1	1.20408694267286	0.00876292292846569	up	62.9270587433333	153.355	94.9847466333333	127.135
	Poyun02616.t2	-1.20348	0.046093047422733	down	0.546827014666667	0.237391602666667	0.228654726333333	0.392698
	Poyun27815.t4	1.20241962427172	0.0185632292079697	up	0.252227	0.586698265333333	0.671016313333333	0.565295
	Poyun16795.t3	-1.19848	0.0245084201654857	down	1.33296	0.570109	0.96723	0.553819054666667
	Poyun24413.t1	1.19658218965084	0.036494203183791	up	40.6277699633333	91.5464	49.0984232466667	71.3241849733333
	Poyun09822.t1	-1.19541	0.0298658291407275	down	4.92066	2.08631488166667	3.18366442733333	2.30257285066667
	Poyun07858.t1	1.19427680209533	0.0262899028283052	up	1.51765689766667	3.52309	2.81878259833333	4.02505181633333
	Poyun05622.t2	-1.19388	0.0128559036706304	down	0.622526765333333	0.284342825333333	0.680722204666667	0.738203012333333
	Poyun38357.t1	-1.19346	0.00863267630980844	down	7.94299043266667	3.49100694266667	5.84257827833333	4.93861
	Poyun14300.t2	-1.19324	0.029056141367892	down	0.82617	0.369469	0.511863803333333	0.412894
	Poyun32322.t1	-1.19258	0.0026278874964213	down	27.9639626833333	11.989	30.5152	17.4780449446667
	Poyun38439.t1	-1.19178	0.00974104231926845	down	3.75989553133333	1.71049	4.43873353733333	2.3531
	Poyun23695.t1	-1.19141	0.0110873688048841	down	21.5438	9.63800943033333	13.1602	22.1008275276667
	Poyun23698.t1	-1.19038	0.0187584453857722	down	12.2922531803333	5.41345589766667	6.68229386066667	11.9281724383333
	Poyun07561.t1	1.18939330411927	0.0403815837797549	up	1.07258567733333	2.48583095633333	2.61671159066667	3.79905
	Poyun27630.t2	1.18734347898017	0.00692153282478315	up	1.34517157866667	3.22975449633333	2.11951	4.5949
	Poyun01493.t1	-1.18663	0.0444871184917218	down	19.0475	8.14619955066667	16.4035700516667	28.9385817336667
	Poyun06906.t1	-1.18641	0.000878003974429127	down	168.779001266667	73.1398916366667	212.887	160.586300366667
	Poyun28938.t1	-1.18638	0.0167239938380778	down	59.7318932733333	27.8036	56.1323	37.4943084503333
	Poyun22329.t1	-1.18495	0.000475604696019067	down	11.8933	5.34418287133333	3.56557198466667	22.3557755533333
	Poyun16316.t1	1.18348447613736	0.00192753847176616	up	2.2658	5.27050485133333	3.24763873466667	3.89719691966667
	Poyun03700.t1	-1.18317	0.0296331002722925	down	19.181	8.74552002033333	12.6202761133333	9.44727
	Poyun01299.t1	1.18151688730722	0.0481428412053581	up	1.09661734433333	2.46594906266667	6.13397748533333	3.81495786266667
	Poyun01969.t1	-1.18114	0.0348461570077085	down	13.7078877233333	6.23866355766667	8.38003930366667	7.22735354833333
	Poyun09728.t1	1.17410090759782	0.0376226083707921	up	1.62195	3.62909504466667	9.28729723466667	3.16751
	Poyun36035.t1	1.17243483177145	0.00662175652319074	up	3.38549489633333	7.95014056066667	7.15437853333333	9.83157
	Poyun37631.t2	1.16991976553758	0.00779787167630208	up	1.12101170066667	2.62335379266667	2.11279226066667	1.77742839733333
	Poyun09737.t1	1.16828665546905	0.000388266144235927	up	12.7490026423333	28.4309530833333	13.3080155193333	15.1443
	Poyun09650.t1	1.1677614991472	0.0108531500657724	up	125.67	277.256852233333	178.309268566667	67.4904063033333
	Poyun11047.t1	1.16269844346819	0.0257297453053469	up	2.01703	4.72380808366667	8.05557416866667	6.83615
	Poyun00141.t1	-1.16129	0.0387545878239393	down	23.9220128866667	10.7066	10.3967068326667	14.4317041833333
	Poyun18339.t3	1.15812426734728	0.0378468262373576	up	0.850631850333333	2.03453064933333	2.12150351933333	2.27501805333333
	Poyun13126.t1	-1.15256	0.0129625513534296	down	9.50109	4.32503163066667	16.8443757233333	22.7564238033333
	Poyun10991.t1	1.15104203736869	0.0169889148649511	up	2.32320143133333	5.16761517733333	1.54793256566667	1.47218140633333
	Poyun00480.t3	1.14989281262781	0.00964857498850302	up	5.39556606533333	11.7776	5.67776	5.80046
	Poyun20504.t2	-1.14952	0.0225996574599363	down	2.24814016766667	1.05103473766667	1.95009218233333	2.38169980466667
	Poyun18421.t1	-1.14912	0.0122294950867049	down	3.48388741133333	1.55523608366667	1.58777691733333	1.35264230133333
	Poyun01458.t1	-1.14882	0.00535141507555734	down	15.1414213266667	6.9947	6.69772	8.10482899766667
	Poyun37478.t1	1.14709206943275	0.0303140915404407	up	3.42428	7.33537	2.85456	2.98159620066667
	Poyun17819.t1	-1.14152	0.0475362323343123	down	11.5297	5.52214	7.65924	7.34232237466667
	Poyun31018.t1	-1.14085	0.0272759998541914	down	1547.30408033333	712.007898133333	733.428621866667	646.959694466667
	Poyun27642.t1	-1.14058	0.048168145539103	down	2.63934380333333	1.17395554566667	2.39920366333333	2.50867460833333
	Poyun00790.t1	1.14037528203562	0.039423144843839	up	165.166	364.167754833333	725.523	386.452463166667
	Poyun34423.t1	-1.1402	0.00991461258746949	down	8.46961	4.05302	20.6294647233333	10.1285
	Poyun27743.t1	-1.13847	0.00398162514797443	down	1346.92577983333	631.838762433333	832.566365366667	975.083744833333
	Poyun16712.t1	-1.13678	0.0449304108670648	down	5.00210830333333	2.31252854933333	2.17842102766667	6.49977976633333
	Poyun33915.t1	-1.13673	0.0111886415628689	down	165.722	74.3887	189.653	91.8243680166667
	Poyun34126.t3	-1.13551	0.0188192063121744	down	1.50793387433333	0.716992	0.852206	0.917552
	Poyun19732.t1	-1.13206	0.0104885880831922	down	2.31501494533333	1.04806395833333	1.05145338566667	1.05309
	Poyun09543.t1	-1.13191	0.0449347355822633	down	9.30528798666667	4.15183692733333	21.2273612733333	3.28695528766667
	Poyun36084.t1	1.12172614764286	0.0462754221447538	up	10.3656010203333	23.7293731406667	24.9752	16.5255733063333
	Poyun22509.t1	1.11909	0.0441993712077967	up	2.01588061433333	4.51053722466667	6.44651972166667	8.49165662266667
	Poyun05704.t1	1.11807083312345	0.0369473939193167	up	0.988522888333333	2.13787802666667	2.68689374266667	1.67704157033333
	Poyun16690.t1	-1.11621	0.0291073482048928	down	34.4542373066667	16.5063963266667	409.349	37.472
	Poyun07868.t1	-1.11426	0.0380428190745443	down	102.797441593333	47.4908	68.3927385533333	30.0835708066667
	Poyun28015.t3	1.11413985580462	0.0338812514242254	up	2.29254521533333	5.13906265166667	4.54431	4.96948
	Poyun15254.t1	1.11361709343409	0.00861170694026924	up	2.99208830433333	6.44033035066667	2.63035230433333	2.83813081733333
	Poyun25038.t1	-1.11199	0.0149996473853602	down	20.2873018733333	9.99272295566667	90.1725170966667	134.562
	Poyun05230.t1	1.11196918562376	0.0289442107908758	up	3.05189	6.84279628433333	6.38216933266667	9.05573
	Poyun09760.t3	1.11114454464177	0.0192201880527412	up	0.618305	1.34070932066667	1.48235197233333	1.23717906666667
	Poyun21645.t1	1.10988615745252	0.00909900004469044	up	82.374	173.009	165.160426733333	80.0859
	Poyun09706.t1	-1.10965	0.00547873892298755	down	20.2101	9.4418	16.6156029533333	14.368
	Poyun33659.t2	1.10887270131962	0.0243616281203553	up	0.526504935333333	1.13359158066667	0.532906196666667	0.728305
	Poyun23360.t1	-1.10866	0.047316717147899	down	16.6395	7.57250771933333	14.7500901733333	15.5669
	Poyun37952.t1	-1.10765	0.0322501448078366	down	94.0918822633333	44.5741870033333	153.089	66.5255461533333
	Poyun33427.t1	-1.10678	0.000394137129629929	down	7.40626373766667	3.4728	6.16644	5.39045
	Poyun37175.t6	1.10429865706962	0.0444968044469951	up	0.271124792333333	0.596029	0.32066	0.324529502333333
	Poyun35148.t1	-1.10297	0.0101401451223816	down	1.07773	0.512607326333333	0.657171467333333	1.15786790366667
	Poyun36664.t1	-1.10033	0.0221074344459377	down	44.462	20.9367026233333	24.9355257633333	11.785
	Poyun26685.t1	-1.09964	0.0186810116883401	down	249.155594766667	122.603	256.940038766667	415.094008166667
	Poyun25492.t1	1.09900970782658	0.00655580783658899	up	5.22790614333333	11.3892647733333	12.9720553566667	11.6881
	Poyun09804.t1	-1.09493	0.0432134921980125	down	3.76198060433333	1.78114789833333	0.962538936666667	2.78724708366667
	Poyun27561.t1	1.09426885431996	0.0228787322779388	up	2.50380518233333	5.39862	5.76794112633333	4.86133099966667
	Poyun13928.t2	1.09402306793463	0.028593824183712	up	0.700523471666667	1.58234	1.35415573133333	0.728258028666667
	Poyun06623.t1	1.09204133371689	0.00403447591806512	up	13.0565297886667	28.4884	19.7731610766667	24.2413786233333
	Poyun36256.t1	1.09094245679344	0.000209953630522803	up	32.5287687466667	69.2557	57.9230293966667	47.8308
	Poyun32119.t1	1.09017233272738	0.0289967345626014	up	1.30635929566667	2.90283538066667	1.53804699566667	2.98882860333333
	Poyun39382.t1	1.08975563643008	0.00561703653986625	up	6.09933619366667	12.9988009466667	16.9243	16.1416161166667
	Poyun17419.t7	1.08733143327219	0.0152585006771813	up	1.21551983233333	2.55192448366667	1.78251500733333	2.05763805366667
	Poyun20392.t1	-1.08094	0.0457737291939296	down	29.3320968933333	14.0037	14.1797800893333	20.0905881346667
	Poyun38347.t1	-1.08011	0.00761767027048775	down	44.1986	21.2045334566667	26.2699181066667	23.2344459476667
	Poyun04130.t1	1.07902928720523	0.020081935642463	up	31.8238	69.7370679233333	25.3203	44.3523661166667
	Poyun07410.t1	-1.07869	0.0284482822891855	down	6.60680623733333	3.23886180466667	2.63013287466667	3.63468587466667
	Poyun20014.t1	1.0782856880972	0.00390771927952736	up	21.9494927866667	46.26	16.1455	33.6368052433333
	Poyun38584.t1	1.07774012805693	0.0343438111293901	up	35.3319062866667	76.1123242233333	150.358780366667	108.143006166667
	Poyun32715.t1	1.07658569505983	0.000126003819694448	up	7.73029309066667	16.7756	15.2641166366667	18.3100083766667
	Poyun23403.t2	-1.07581	0.0207212330518773	down	1.53218	0.741112391666667	1.05566	0.681178
	Poyun00800.t1	1.06986167307096	0.00956504119493266	up	1.42103310433333	3.05445980533333	2.72934936833333	3.99779982366667
	Poyun33029.t1	-1.06584	0.0282351854201131	down	28.4621645733333	14.2735	17.9181565066667	16.7554
	Poyun31752.t1	1.06442106956009	0.043286627082057	up	6.24357	12.7002079833333	9.39868	12.6445139793333
	Poyun00137.t1	-1.06324	0.0365939049289778	down	29.5468643266667	14.3385356433333	12.4058	22.5394870633333
	Poyun01305.t1	-1.06321	0.0012143420641472	down	13.2850661033333	6.3867	22.5296512466667	11.4699859066667
	Poyun23700.t1	-1.06128	0.0072964417972271	down	139.942	68.8461269666667	74.8259	254.755738986667
	Poyun28519.t1	-1.06058	0.000949814056666476	down	122.38	60.4876439066667	55.283	90.116
	Poyun09159.t1	-1.05586	0.0179566830338819	down	56.2247316333333	27.0215338166667	45.9866198866667	32.4896
	Poyun00149.t1	1.0547012608221	0.0444058827713454	up	86.5926527666667	189.444	124.765531566667	178.747222633333
	Poyun01838.t1	-1.0483	0.00309148636044164	down	6.08346326666667	2.91971070733333	4.53529408733333	3.69108125066667
	Poyun20131.t1	1.04795003693642	0.0358530865738635	up	8.11217	16.734	16.3092009866667	9.18453105666667
	Poyun11173.t1	-1.04383	0.0233305487854076	down	152.187602066667	73.2141	101.509	65.6053446533333
	Poyun25036.t1	-1.04104	0.0374568955873105	down	7.98563908266667	4.12801	56.3620693233333	70.3043
	Poyun26661.t1	1.03849396662521	0.00361644871283064	up	2.32966	4.87687501766667	6.60904	7.78995
	Poyun28931.t1	-1.03717	5.46186938626551e-05	down	14.9933	7.45762677666667	11.0335	9.03804
	Poyun10154.t1	1.03353095734919	0.0239942129520791	up	2.50988	5.00674315766667	2.39451824566667	2.24422
	Poyun14104.t1	-1.0314	0.0278155456048899	down	27.7932286366667	14.1240838233333	34.268	25.5926731466667
	Poyun18327.t1	1.02901257891519	0.00857063113799433	up	2.67033455366667	5.45632	1.91931103533333	5.08908428833333
	Poyun37636.t1	-1.02827	0.00373853351309487	down	24.8476305566667	12.5841	25.3845	35.2659681066667
	Poyun25011.t4	1.02797699389246	0.0440834694094225	up	0.240870655333333	0.491154	0.608134	0.739818
	Poyun35010.t1	1.02670738731742	0.0148688750899914	up	4.99489111033333	10.3889128226667	6.21793251933333	7.92725699466667
	Poyun26860.t1	-1.02528	0.0322969485025651	down	5.91241674366667	3.03462	2.27007431333333	2.94165
	Poyun37533.t1	-1.02277	0.0280245571456618	down	56.6148514033333	29.1835546566667	58.0278462966667	32.1280129666667
	Poyun20297.t1	1.02207742545727	0.0394678801886736	up	14.7572	31.8061143333333	26.3927757433333	25.1344781126667
	Poyun29273.t1	-1.01849	0.000448830108619624	down	345.03	174.762385933333	236.876047733333	202.131
	Poyun37450.t1	-1.01689	0.00597855309750378	down	8.65079	4.32039014366667	16.5984511856667	15.5579467416667
	Poyun24595.t1	1.01650158493097	0.0301699061445283	up	13.8290926733333	29.8700155933333	27.3937963366667	16.9244723666667
	Poyun28792.t1	-1.01412	0.0147744630206976	down	31.5754541166667	15.3344712433333	15.9832	29.6158825993333
	Poyun13973.t1	-1.01003	0.0487692657290134	down	49.6322213033333	25.0766	27.9856	34.5596
	Poyun39076.t1	-1.00888	0.0250795555331932	down	2.1749	1.1018	1.71439301666667	1.89758470433333
	Poyun37743.t1	-1.00848	0.031830873415647	down	39.3296694066667	20.3383696533333	41.2173390633333	28.5769
	Poyun13095.t1	1.00625971679906	0.0277921157648552	up	1.40172126566667	2.86830085566667	2.17685720366667	3.66584554233333
	Poyun18638.t1	-1.00417	0.0053697091584513	down	156.048197666667	79.8505	76.7625	91.9275
	Poyun36360.t1	-1.00367	0.0234718599401323	down	16.9249380466667	8.86503319566667	8.02999	19.5106
	Poyun02721.t1	-1.00304	0.000559207691686323	down	66.7407747533333	33.5409	53.4318	60.5625
	Poyun23751.t1	-1.00242	0.0460961696760196	down	17.9088099833333	8.69059	10.3708	16.1946
	Poyun25074.t1	1.00223013894627	0.0100962499333797	up	15.1262789533333	31.2746172766667	29.1516	32.5972949666667
	Poyun08132.t2	1.00171338545659	0.0421661750103326	up	0.664827620666667	1.38175385766667	1.01154	1.18195
	Poyun04048.t1	1.00133444193602	0.00709546633560549	up	6.48526737066667	13.2510466876667	11.0477	10.904
	Poyun06734.t1	-1.0004	0.0274478354276359	down	7.24067467733333	3.84763916166667	2.52388404266667	5.50706805266667
	Poyun32411.t4	-1.0001	0.00644068364228665	down	2.32346611666667	1.17173867133333	3.11347824333333	1.3576
	Poyun12600.t1	-1.00003	0.023190114685772	down	48.4822891066667	24.4966	24.0905752266667	24.3038215733333
T4vsCK (3027)	Poyun37699.t1	9.49948022917675	2.94345740776428e-13	up	0	0.115963208666667	7.04737345066667	1.5749
	Poyun23045.t1	8.8577502738017	4.58590494497077e-15	up	0.388555249666667	1.75418	219.223376030333	5.19650719333333
	Poyun16765.t1	7.66209064522238	4.20706600098998e-34	up	0.884534	4.25469532166667	210.679108133333	24.4160190233333
	Poyun01526.t1	7.39582539762113	2.80511184615696e-43	up	0.363724	3.11706720433333	75.9589	36.5406548416667
	Poyun33059.t1	7.26245661425433	3.02233768910584e-06	up	0.0174577	0.102335730333333	3.69774438533333	1.41794579366667
	Poyun07566.t1	6.40321400129226	4.37715816475854e-07	up	0.0550325	1.48076938633333	6.35149362866667	2.22211876833333
	Poyun26378.t1	-5.76098	9.61023358437882e-08	down	10.1885769873333	67.2926473166667	0.224064362333333	4.8982
	Poyun05381.t3	5.74903872583394	1.90249251963097e-06	up	0.0154262473333333	0.622589719333333	1.04655325033333	0.667640461666667
	Poyun15903.t1	5.57942206863021	4.93234204259092e-07	up	0.136068808333333	0.597804324333333	7.78701	1.83604023633333
	Poyun27831.t1	-5.55157	0.00815135100587211	down	7.72687418466667	15.7907	0.181855710333333	3.50834
	Poyun34435.t2	5.53755149535977	3.67625142269012e-05	up	0.00878936	0.17195	0.552536	0.0843025
	Poyun20441.t1	5.4271711606281	1.20046236465515e-10	up	68.8676706533333	157.153	3893.76226933333	326.519171906667
	Poyun30891.t1	5.41618042216182	3.24429532051729e-16	up	0.313342	0.497478483666667	15.5634477966667	2.08608558133333
	Poyun38954.t1	-5.4015	0.00860413377901379	down	50.2005043673333	34.9004579646667	1.64000391266667	66.1788778923333
	Poyun35189.t1	-5.37962	7.42590506339916e-14	down	39.5739933866667	24.9452049493333	1.16418	15.0962
	Poyun25440.t1	-5.33768	6.55176889562844e-06	down	17.2016052746667	30.2434594133333	0.484189415333333	2.06859208166667
	Poyun10109.t1	-5.31038	5.34546456799651e-07	down	4.83226239633333	0.995822	0.160815	1.42793227766667
	Poyun25394.t5	5.28484668787242	0.000507490523234438	up	0.0105589066666667	0.363661419666667	0.563241454666667	0.747134589666667
	Poyun35927.t1	5.18792648737474	4.02256847541127e-13	up	2.05503627333333	0.445764	85.8106110166667	10.1017063113333
	Poyun04724.t1	5.18028669744835	0.000416274190402384	up	0.123858647333333	0.595094683333333	5.71969	2.08213
	Poyun36443.t1	5.11311001976085	2.41721785380167e-09	up	0.177024853666667	0.964055953333333	7.82532	1.28841
	Poyun17594.t1	-5.03529	7.61780261824052e-06	down	10.9789667023333	23.6456	0.394296	4.92769290633333
	Poyun26124.t1	-4.93357	2.094717521423e-08	down	13.9938	9.90791941033333	0.560425836666667	4.72773986266667
	Poyun29744.t1	4.93110461143458	0.000698084920811714	up	0.316566074333333	5.43447	11.3307597433333	24.1155693496667
	Poyun29185.t1	4.88945385369619	0.000149541102191663	up	0.254898	3.23246	9.87417161966667	1.79969998133333
	Poyun39255.t1	-4.82464	0.000152240712543619	down	3.49396694233333	1.23655	0.138424	0.998613715666667
	Poyun16784.t1	-4.78615	0.00334415763515975	down	22.9556	9.09355	1.02881381833333	7.53066376666667
	Poyun29196.t1	4.7668691771987	0.000886375890094318	up	0.200369	0.767602239333333	7.04010424866667	1.13051253533333
	Poyun04124.t2	4.72195278278119	2.1519317103944e-11	up	0.127584568333333	0.589894209666667	4.15833065533333	0.609065466333333
	Poyun13320.t1	-4.71793	8.48978740640229e-07	down	19.1801028033333	9.04001851833333	0.919799602666667	2.76105270033333
	Poyun37006.t1	-4.64459	8.44803199222381e-09	down	28.7665	8.94553	1.54303679766667	10.5012
	Poyun14441.t1	4.62701449956778	0.000446622870664847	up	0.0455646	0.405399	1.42429884333333	0.332704736333333
	Poyun38720.t1	4.56589800065155	2.17994390720318e-06	up	0.146233969666667	1.17289	4.14983	0.839031
	Poyun34632.t1	-4.55393	8.09395192718251e-05	down	56.7661915553333	84.0232	2.83486	18.8213848566667
	Poyun00494.t1	-4.55379	2.80679702664061e-05	down	65.3401099443333	70.2215	3.38617225066667	38.3210259273333
	Poyun29194.t1	4.55116970126795	0.00710138166111187	up	0.0877933173333333	0.504497	2.6338	0.481957788333333
	Poyun23048.t1	-4.54303	2.3826221710896e-08	down	6.82048664266667	5.75008	0.355142548333333	1.82834949833333
	Poyun31808.t1	-4.53154	8.66854520981368e-08	down	22.1013703236667	5.82681411666667	1.08039	4.85338493466667
	Poyun12643.t1	4.51175977977264	5.19621492709651e-15	up	9.73199648966667	12.1405039486667	281.665	80.9777919733333
	Poyun38914.t1	-4.49577	0.000436523751996778	down	2.04710103233333	9.771	0.106705071666667	2.4979
	Poyun13700.t1	4.47790818260053	1.27921739674933e-12	up	1.25802	0.822581591666667	33.2422	4.02089
	Poyun05246.t1	-4.47563	1.14323060970522e-05	down	1.58256293933333	0.315998832666667	0.0821888083333333	0.606078080333333
	Poyun37655.t1	-4.46709	0.0069339635945865	down	1.02092653233333	0.161429706333333	0.0520526893333333	0.203567713333333
	Poyun22328.t1	-4.46379	5.44988977485149e-08	down	7.10943	1.62884	0.394011	13.1966897976667
	Poyun04723.t1	4.42654544788325	1.84611385897535e-05	up	0.210381912666667	1.04805	5.66455813366667	1.01437653466667
	Poyun15416.t1	4.40031861841216	1.30266024374339e-08	up	20.1500966196667	20.3763211526667	554.187910433333	90.3736025666667
	Poyun36709.t1	-4.39829	4.69501519809464e-09	down	9.69659252433333	2.89234278066667	0.52749	1.77865418333333
	Poyun34635.t1	4.36067345634575	1.94233421448809e-07	up	0.180603	0.326077963666667	4.32691684566667	1.04034911333333
	Poyun01690.t5	4.3596753632164	9.77355222537947e-13	up	0.136073294666667	0.459012970666667	3.49502426366667	0.527629633666667
	Poyun10364.t1	-4.33646	1.16008818369458e-05	down	2.72761	0.644152	0.153825	2.02261647266667
	Poyun09799.t1	4.32409049994739	6.25884467011947e-08	up	0.228846427333333	0.555354878666667	5.57791	1.97018268366667
	Poyun32722.t1	4.28937249589909	1.54420833360039e-07	up	0.315502400666667	0.651658	7.49982449533333	3.86057677866667
	Poyun22555.t1	4.27813009319428	3.57226500426266e-05	up	0.109541736333333	0.145212109333333	2.59041809766667	0.828040483333333
	Poyun22909.t1	4.26141954612692	3.67449578327037e-18	up	0.359325	2.53664	8.49051030566667	6.07326666166667
	Poyun35355.t1	-4.26068	1.31209416529895e-11	down	27.6597	8.61747	1.80719589833333	9.36137686533333
	Poyun20533.t1	-4.25921	0.000108165576820188	down	53.0524	51.7215387926667	3.17061245766667	22.8967227616667
	Poyun00787.t1	4.25442476325208	1.68269350675396e-12	up	0.340437367666667	0.723227	7.89010214266667	1.95136
	Poyun39075.t1	4.21494449231928	0.00416113792555306	up	0.190482973666667	0.868832366333333	4.69256853133333	0.875265585666667
	Poyun10468.t1	-4.19417	0.010917611991321	down	1.33333322333333	3.42353210266667	0.0811083196666667	1.07496935833333
	Poyun22540.t1	-4.194	0.000225303531600252	down	22.7938550433333	23.5664503566667	1.52426	6.09368523533333
	Poyun26971.t1	4.18764187260957	0.00108039848363764	up	0.146771	0.168559	3.31242	0.257423264333333
	Poyun16023.t1	4.17926240435705	0.0048456400486114	up	1.05087797066667	2.32417055366667	24.1378970233333	14.6231313626667
	Poyun05890.t1	-4.15485	0.0011397038332115	down	4.34700608833333	4.16640484066667	0.307943095666667	6.40914
	Poyun21777.t1	-4.14651	0.00297855490770407	down	14.8217555513333	4.59953097966667	1.07561162666667	3.83393334766667
	Poyun26176.t1	-4.13681	4.3000139791995e-06	down	13.0893793966667	10.7163434346667	0.977533299333333	8.85540119733333
	Poyun27215.t1	-4.10917	5.20447608899311e-11	down	21.6653232866667	13.9954	1.45603953466667	1.73944342733333
	Poyun20200.t1	4.1042983592266	7.63754214002018e-12	up	2.06179337366667	14.3517285723333	43.9224961966667	16.4879011233333
	Poyun13021.t1	4.09295083080645	1.29986825816881e-21	up	3.44467371633333	2.61401773533333	69.7451	24.3529
	Poyun12462.t1	4.09187954740551	3.84908271222343e-07	up	2.99892841566667	2.72059	65.3865	12.9622750656667
	Poyun17691.t1	4.06389390763689	2.35103128972689e-11	up	5.92829548366667	19.0956286783333	117.342343003333	9.36857939433333
	Poyun23377.t1	-4.04498	3.50901251100892e-05	down	6.31796	3.64230191466667	0.458674413666667	6.3935
	Poyun15553.t1	4.01549530106761	4.72978206309569e-05	up	0.118750662333333	0.768925173666667	2.23253	0.734640978333333
	Poyun10387.t1	-4.01447	0.00738766273114022	down	562.200033103333	243.595274191667	39.8446	117.540584263333
	Poyun19590.t1	-4.01372	0.000120050481443696	down	3.15788	2.50706536033333	0.222826	1.23684492333333
	Poyun09866.t3	4.00918928346214	0.000561313604146858	up	0.138560020666667	0.301209627333333	2.79078950733333	0.181937070666667
	Poyun38531.t1	3.96793434338759	3.38886243284246e-06	up	0.149773478333333	0.597475	2.85325	2.067
	Poyun28607.t1	-3.95912	8.12353671708387e-05	down	185.610511666667	91.9497686833333	14.8175403666667	125.278303036667
	Poyun00629.t1	3.92727928979297	5.41383603163484e-23	up	0.943010626666667	0.647199	17.9087555333333	2.80147416966667
	Poyun04124.t1	3.92552050761021	1.27764761093083e-06	up	2.40223	1.93953822466667	42.3596	6.53766
	Poyun13181.t1	-3.92504	1.29522664553532e-12	down	158.528932533333	59.5132106736667	13.0782467293333	9.07468
	Poyun32718.t1	-3.9167	0.000264336310094358	down	7.09056598166667	8.31152636333333	0.562568253666667	2.67228996533333
	Poyun18423.t1	-3.88063	1.96431855761532e-06	down	149.484548056667	304.320589290667	11.5775558273333	80.1567623666667
	Poyun28017.t1	-3.8805	1.24378018571877e-05	down	30.4935	10.7061	2.33597881566667	12.9391453813333
	Poyun34309.t1	-3.87969	1.095927017843e-06	down	3.60602	1.08051	0.291471	1.46336145666667
	Poyun06652.t2	-3.86229	0.00128828785545989	down	1.85065148333333	1.12403	0.145776674666667	0.185857823333333
	Poyun03254.t3	-3.86141	3.23788879111514e-07	down	1.37532413266667	0.896838060333333	0.115048802666667	0.819591
	Poyun10228.t1	-3.81994	1.77940075531361e-05	down	24.1551972323333	11.8574323046667	2.20864951366667	14.5588066503333
	Poyun22772.t1	3.81304061400881	5.29738646296306e-07	up	0.498818	0.820395602333333	9.08121	1.11635238266667
	Poyun15873.t1	3.81008596827075	4.99340513326159e-13	up	1.04795174166667	2.48246	18.1669859833333	6.00513
	Poyun31646.t1	-3.80981	5.30189373798264e-05	down	4.68681	4.85529569433333	0.414223496666667	2.53268
	Poyun25498.t1	-3.80786	0.0243977603486862	down	83.9712179486667	50.0501	7.42325686366667	25.8978
	Poyun36602.t1	-3.80702	6.7313816240158e-09	down	30.6545786033333	6.99218863366667	2.74224519933333	39.1428
	Poyun32305.t1	3.79759066490276	0.018528913147992	up	0.107482753333333	0.404744281333333	1.78999204566667	0.726875995333333
	Poyun25651.t1	3.77769747574991	0.000958922802697406	up	0.180895078666667	3.52188203666667	2.92886136766667	14.9492
	Poyun05620.t1	-3.77743	1.65371034122073e-08	down	2.45734072966667	1.17431246333333	0.210775	0.79921
	Poyun26688.t1	-3.77563	0.000207373326858537	down	7.33195597466667	10.6325	0.656243852666667	4.39647
	Poyun27001.t1	-3.77166	0.000431617199546192	down	17.6723745566667	25.2926	1.58004269133333	13.9808388463333
	Poyun12138.t1	3.76570701375222	3.12055699771586e-21	up	1.40633	2.08825226466667	22.8810342133333	2.51624262866667
	Poyun39286.t1	3.75635873281161	0.00526142465870502	up	0.0688822243333333	0.545633873666667	1.20743903366667	0.395811
	Poyun36763.t1	-3.75216	0.0210549072760333	down	5.87624	5.61459	0.509677799666667	5.98215
	Poyun21077.t1	-3.74966	7.59591459006335e-06	down	11.0858502343333	14.4137034443333	0.997339048666667	4.77182998333333
	Poyun29187.t1	3.73739628441524	0.00366750739560622	up	0.405064593666667	1.13289694466667	7.17882880933333	2.40056667433333
	Poyun24023.t1	-3.73384	1.7583350526197e-05	down	7.34739	0.540786367333333	0.691884552333333	0.692446657333333
	Poyun12694.t1	-3.72852	3.27548497953646e-06	down	1.99034572466667	2.76897	0.178740198666667	0.92522
	Poyun08979.t1	-3.72343	2.29114131185697e-09	down	31.7666083633333	17.162	2.98449	13.1015012103333
	Poyun39129.t1	-3.72252	0.00420255140019517	down	1.15466297833333	0.777166591333333	0.0973363486666667	0.104189
	Poyun00920.t1	-3.72018	0.00176920052146878	down	8.04728020733333	10.9379482386667	0.749436	12.1005
	Poyun19377.t1	3.71974838738581	6.23959556466155e-08	up	1.04005247566667	0.625941423333333	17.3853	3.1419
	Poyun15281.t1	-3.69995	0.000749651858232824	down	30.6592574413333	48.7608454036667	2.77719	11.0300222976667
	Poyun16004.t1	3.68698791031809	0.000150687102096979	up	0.0666463173333333	0.486488304666667	1.03650128633333	0.694173151666667
	Poyun34309.t2	-3.67456	3.46049165060664e-09	down	2.97152	0.953155	0.275744012333333	1.46784
	Poyun21225.t1	3.66551363678548	0.000106964444735221	up	0.120441222333333	0.148716	1.88101981266667	0.154703
	Poyun26806.t1	-3.65494	5.01160779797062e-13	down	14.5887118066667	11.2231398286667	1.43728137766667	4.04180847033333
	Poyun24741.t1	-3.64695	0.000138823784850358	down	54.1571341693333	62.4478541233333	5.04287768333333	33.3957
	Poyun23730.t1	3.64197965413571	6.23947785060183e-05	up	1.5025	1.38827629033333	23.5273	5.78889912866667
	Poyun06437.t1	-3.6261	5.68147396251679e-08	down	66.1025267566667	24.9301521923333	6.53969	7.29021
	Poyun27820.t5	3.62056851149716	1.92232121609132e-05	up	0.0743142936666667	0.794531	1.12589284566667	0.674199346333333
	Poyun38910.t1	-3.61927	0.000673482241315069	down	5.09346	3.71164	0.48409	0.451469544333333
	Poyun19995.t1	-3.61474	4.14265721977283e-09	down	3.69496	1.71743728333333	0.363035291333333	1.17707
	Poyun18387.t1	3.59529531960223	0.000702944901430722	up	0.44026	0.450032086333333	6.4157	1.78477
	Poyun14051.t1	3.59413132863392	3.10966824713078e-05	up	0.101394	0.892366126666667	1.51691927866667	0.551523
	Poyun24357.t1	-3.59256	0.000210387040413977	down	3.15118564866667	1.84588	0.300722837333333	2.30800434433333
	Poyun14282.t2	-3.59171	0.00183167328743577	down	2.39131099033333	1.33517513966667	0.241012684666667	0.222609078333333
	Poyun20019.t1	-3.58847	4.38229679813442e-07	down	2.09148513766667	0.861879739333333	0.214037745333333	1.44277
	Poyun33504.t1	-3.57156	0.00378471962793427	down	4.27484525833333	1.90005197166667	0.425427	0.685402998333333
	Poyun27902.t1	-3.55911	0.00130073983746095	down	71.8985139816667	136.694464297667	7.04278407166667	55.8960146823333
	Poyun29116.t1	-3.55136	0.00023316703578269	down	8.62048	18.7694	0.847193771333333	4.74278159533333
	Poyun11122.t1	-3.54792	4.86895323690963e-06	down	48.8712155466667	16.8161479033333	5.23305788533333	4.99983824466667
	Poyun01697.t1	-3.54241	2.91347144439417e-06	down	30.3994300386667	61.2621373666667	3.01052	19.6002646063333
	Poyun20085.t1	3.54225386696699	0.0126594129686905	up	0.200956133666667	1.52548	3.03484	1.22893
	Poyun29002.t1	-3.52779	1.26665870070223e-05	down	1.91288931333333	0.186117956333333	0.197931314666667	0.974606739666667
	Poyun28631.t1	-3.52645	5.12550054325454e-07	down	1.31409661533333	0.260828	0.139643413666667	0.423621317333333
	Poyun36704.t1	3.52067545518043	2.34563488854938e-09	up	1.68180937266667	5.75440706133333	22.7837323666667	4.86410560866667
	Poyun33173.t1	-3.5058	1.21813603436062e-07	down	37.0500983366667	8.89475803833333	3.94835899233333	5.86160770266667
	Poyun04037.t1	-3.50256	9.71254289313675e-08	down	10.0818814353333	3.81462	1.09116	10.1936
	Poyun08495.t3	3.49988434122691	7.61035325628847e-05	up	0.501658546666667	0.662261462666667	6.77107640266667	7.2217
	Poyun27424.t1	3.49611480305197	0.00153395866735134	up	0.0868433716666667	0.0848637766666667	1.22416740066667	0.289657
	Poyun15342.t1	3.49359289929822	1.29911822906288e-21	up	3.72346	3.28869799333333	50.6494	10.2265206893333
	Poyun18528.t1	-3.49242	3.85996067967744e-05	down	6.47681074066667	5.57324	0.682137569333333	4.93759532433333
	Poyun19321.t1	3.49196395503203	2.57912410293037e-13	up	10.6781576693333	19.4385434806667	151.444793466667	35.0858483463333
	Poyun36220.t1	-3.49173	0.0067062359850017	down	20.2944213693333	14.4169133653333	2.01802092866667	4.25465
	Poyun02316.t1	-3.49041	6.67904660064325e-06	down	243.145722423333	79.1950208813333	27.1541959033333	31.6255808713333
	Poyun20170.t1	3.47660454602634	1.31333378718304e-10	up	1.11864	1.5209	15.4704158036667	3.48467
	Poyun35882.t1	-3.46791	0.00433166085020388	down	0.936624043333333	0.955515515333333	0.101728419666667	0.840809
	Poyun30215.t1	-3.46619	1.36251840036178e-16	down	33.7948669766667	11.0385	3.7566	8.83896534766667
	Poyun03860.t1	-3.46386	2.81075326874555e-07	down	1.80574175766667	1.00331	0.199372254333333	0.840193721666667
	Poyun17518.t1	-3.45554	0.000431333361556768	down	3.20135	2.08818230733333	0.346085422333333	0.883526755333333
	Poyun23404.t1	3.45328204685451	3.68023210443999e-05	up	0.453960223333333	1.13073497266667	6.15723	4.45366648766667
	Poyun32910.t1	3.44796982253812	4.16822128129404e-10	up	1.16764580633333	1.24256939833333	14.9791107306667	6.77289887533333
	Poyun17631.t1	-3.43904	0.00303896618861386	down	1.18303280566667	0.374181844666667	0.139628787333333	0.889435158666667
	Poyun23534.t1	-3.43313	0.000420636123544203	down	33.1637625253333	4.67351509133333	3.94620648866667	1.29046
	Poyun12083.t1	-3.4287	0.000721199639070135	down	5.03615	5.34635429066667	0.558082732666667	3.75204
	Poyun09861.t1	3.42621810788847	2.93393086647271e-07	up	2.57541102766667	15.8440926566667	33.9958522153333	20.2276019766667
	Poyun08581.t1	3.41915455294053	0.000251480186732099	up	6.05467220366667	10.2308	80.0133404486667	23.2203692166667
	Poyun38724.t1	-3.41255	1.29122290093424e-08	down	407.705	307.665706078667	44.7635	35.9156539986667
	Poyun30622.t1	3.40739245213829	0.00111562179184834	up	3.38235241366667	7.55891436166667	42.6249	9.60344241833333
	Poyun20999.t1	-3.40644	0.000277575627400025	down	3.89364	7.03960390666667	0.439731807666667	3.46500936633333
	Poyun39083.t1	-3.39629	0.0291789108849663	down	578.982309333333	439.005547478333	65.3474092453333	350.412386518333
	Poyun02632.t1	-3.38478	0.0031959451164442	down	38.5391132486667	54.1455071866667	4.50062753266667	22.8645
	Poyun33170.t1	-3.38401	5.86959037752039e-06	down	916.165	289.187462146667	106.544107796667	117.527859712333
	Poyun28406.t1	-3.37724	3.94544178943981e-06	down	15.7739	3.61113201833333	1.72503376033333	4.26956675333333
	Poyun24090.t1	3.36700198849272	1.57166694775782e-10	up	0.282349222666667	1.79232815266667	3.64476324633333	1.29354790466667
	Poyun20534.t1	-3.35878	0.00172625766312181	down	13.4389	10.5943	1.51566	6.46067
	Poyun02893.t1	-3.33645	0.000266313271584546	down	1.79548	1.64938	0.208694110666667	0.586665000333333
	Poyun04690.t1	-3.33598	0.0028864007290829	down	4.60583991033333	6.18544361466667	0.532204587666667	1.22343416266667
	Poyun17579.t1	-3.33479	0.000171238521322857	down	1.50589212833333	0.425417657333333	0.184690519333333	0.272342394666667
	Poyun36619.t1	3.33295760412204	0.0110387272636304	up	0.0300718676666667	0.279562	0.384756	0.184957689666667
	Poyun27107.t1	-3.33059	0.00124571790506855	down	4.97096	2.88660872566667	0.557464617666667	0.371958326333333
	Poyun00139.t1	-3.32397	0.00725185569458105	down	2.24951196866667	0.532166	0.266889	0.642626267333333
	Poyun18431.t1	-3.3227	1.77430436370959e-06	down	45.5117564933333	64.5168840943333	5.16356521566667	7.28158220466667
	Poyun01504.t3	3.31994904347552	1.4887388294921e-05	up	0.173283381666667	0.158468	2.16217852033333	1.01364
	Poyun16492.t1	-3.31275	0.00115076507399741	down	2.79672267433333	4.03949967233333	0.335973	0.872047874333333
	Poyun36986.t2	3.31249778417336	1.73867645617437e-05	up	0.105356658666667	0.460271	1.27694293433333	0.729620175333333
	Poyun33542.t1	-3.31085	1.09430340158463e-09	down	36.4734849766667	29.754	4.63403	17.2821
	Poyun06669.t1	-3.31059	0.000192900044232404	down	0.737305	0.628941	0.0882558566666667	0.561235779333333
	Poyun28633.t1	-3.30776	4.53193860132142e-06	down	50.3082	11.9025	6.08781970266667	5.50250768433333
	Poyun31008.t1	-3.30284	0.000986256041644901	down	71.4089	21.6485481023333	8.91941	27.5984
	Poyun02218.t3	3.30275135868137	5.68383381072777e-11	up	0.170887758666667	0.560856294666667	2.04479567866667	0.659028
	Poyun02894.t1	3.30004093954864	0.000288286323111072	up	0.434424	0.248348048333333	5.47161870266667	0.699786615666667
	Poyun25072.t1	-3.29909	0.000465795854874077	down	75.9714728766667	84.4390639463333	9.04483440666667	45.5509529726667
	Poyun13637.t1	-3.29053	0.000318576690095131	down	5.70144543166667	2.92647	0.747867070666667	5.44606
	Poyun15295.t1	3.28607383807193	8.76846415798254e-08	up	1.95644	1.97952	23.3404857033333	6.31629670533333
	Poyun12524.t1	3.28277373063017	6.15594558721571e-10	up	1.85358955266667	3.69641559966667	23.1342503833333	5.97881018133333
	Poyun09233.t1	-3.27822	8.36947613381037e-05	down	45.0732	79.4661926893333	5.19651923766667	23.9802925023333
	Poyun21051.t1	-3.27678	0.00179585064120395	down	6.14315	6.54402973766667	0.722137931666667	2.17157436133333
	Poyun06897.t1	-3.27588	0.00050753357837726	down	0.921840620333333	0.661091	0.114598190666667	0.361426657666667
	Poyun04742.t1	-3.27566	2.2130852630295e-08	down	136.165	85.4816963066667	17.9321	102.153030996667
	Poyun35493.t1	-3.26571	1.50412043693872e-05	down	27.5788334566667	18.1847	3.70125336966667	23.8766720516667
	Poyun23209.t1	-3.25213	9.3441041289086e-06	down	28.1548791966667	30.9566641266667	3.83915	46.0899
	Poyun33905.t1	-3.24284	0.000116944002762816	down	5.41623506633333	2.56659940833333	0.715972050333333	1.16639
	Poyun07158.t1	3.23992862094019	4.77263195507522e-16	up	1.44777	0.936707237333333	16.7635502566667	3.40983
	Poyun27700.t1	-3.22899	6.38224338123673e-05	down	957.308646466667	433.090438666667	129.533817986667	230.751097682333
	Poyun16690.t1	3.22484958195087	3.17625099679046e-05	up	34.4542373066667	16.5063963266667	409.349	37.472
	Poyun37505.t1	-3.22449	1.27246242608654e-06	down	14.0684832496667	4.30506162133333	1.84535476466667	3.22784
	Poyun01271.t1	-3.21439	2.04891716275535e-06	down	166.625202166667	34.8567	21.7423214656667	110.143
	Poyun06212.t2	3.21354366245243	0.0173736300415927	up	0.0215319	0.0128902256666667	0.245409148666667	0.0044324
	Poyun26399.t1	3.21041842287323	9.38745414801572e-08	up	7.14024631966667	7.22139	79.5428911966667	15.4821041403333
	Poyun08573.t1	-3.20186	0.000965618829441437	down	1.75896624166667	2.44522899766667	0.237781167666667	1.08122120733333
	Poyun25039.t1	3.20144681575976	1.12038802584616e-15	up	201.873984466667	260.858330066667	2270.94950566667	1521.05
	Poyun29186.t1	3.19570194839186	0.028098823524889	up	0.501495757333333	1.74824489433333	6.22432	1.39407
	Poyun34682.t1	3.19115863668226	4.54002069487696e-05	up	0.269982483666667	2.50456037833333	3.12498	3.3105
	Poyun38885.t1	3.18976790846697	8.04609860956847e-10	up	1.60025185233333	2.61711429966667	17.1935725366667	3.81574453733333
	Poyun01954.t1	3.18234793888656	4.5690211004558e-16	up	3.8986	4.27649262766667	43.1555196033333	7.09798396066667
	Poyun11077.t1	3.17821970614338	8.52279050923233e-14	up	0.951095144333333	1.60388806133333	10.5466938806667	2.88492379933333
	Poyun08919.t1	-3.17749	4.66607320412286e-06	down	117.173151626667	39.9855650103333	15.8786840576667	9.23673917566667
	Poyun22567.t1	3.17250355306127	3.61941158117839e-28	up	6.71634	9.07882	73.3255904866667	25.3990816176667
	Poyun00725.t1	-3.16056	4.07300514988275e-13	down	72.4505	26.7214252626667	9.79738641966667	27.0883523733333
	Poyun19088.t1	3.15227352577972	7.92269795917223e-11	up	0.926979	1.41964336066667	10.1322304996667	5.13261948766667
	Poyun26845.t1	-3.15151	0.00164926333799969	down	113.501	13.2389973916667	16.3505672306667	45.1128
	Poyun06240.t1	-3.14867	0.00108168338533641	down	242.489181613333	309.441110286667	32.4792	169.535295253333
	Poyun04843.t1	-3.1465	0.000615598135930253	down	11.7826510463333	17.1010474493333	1.56252558066667	9.84393963566667
	Poyun33527.t1	-3.14553	0.000317048794045104	down	8.30155980266667	7.34006254966667	1.07842591266667	5.42273248533333
	Poyun24362.t1	-3.14304	0.000120770367682967	down	1.93250195066667	0.432632581666667	0.258567	0.518371662666667
	Poyun37334.t1	-3.14285	1.89257755724412e-07	down	11.5746415226667	16.4579767826667	1.61397	6.21362493233333
	Poyun25340.t1	-3.13632	0.00017647427737128	down	1.51033	0.840022	0.204949635333333	0.683820150666667
	Poyun08504.t1	3.13605280954588	0.000290314368019325	up	0.121287447333333	0.530031	1.29445	0.931274757333333
	Poyun00142.t1	-3.136	0.000251023240356645	down	3.58147142666667	0.734143799666667	0.484145	1.44922
	Poyun38674.t1	-3.13405	0.000163285199258656	down	1.96715153066667	1.76208759333333	0.275622	0.400921453666667
	Poyun23448.t1	-3.13365	0.000137258845533004	down	46.7248982123333	55.3997	6.34624	26.3689661003333
	Poyun09698.t1	-3.13152	8.74303176541906e-10	down	21.3718344033333	10.4705	3.12915204866667	15.1365577546667
	Poyun15768.t1	-3.11744	0.00457142205365405	down	17.3996410203333	3.82989751533333	2.34207139566667	5.64810818166667
	Poyun16611.t1	3.11098021130536	0.0434392283043493	up	0.200821655666667	0.892479	2.32780669633333	0.701801982333333
	Poyun12675.t1	-3.10594	0.00501357084195731	down	32.6081237516667	85.4480224023333	5.13003	5.00006
	Poyun25855.t1	3.10507473000939	0.00305326619832683	up	0.250982	0.145622	2.58039784166667	1.12804778166667
	Poyun19911.t1	3.0984650148471	8.01850972196552e-05	up	0.29217	2.15148	3.04992	2.53279
	Poyun33171.t1	-3.0979	1.43486807943966e-05	down	168.764443866667	50.9921765726667	23.909	22.1029297673333
	Poyun07104.t1	3.09532236547401	0.000384371070847423	up	0.0976970926666667	0.256350984333333	1.00256781666667	0.860369144666667
	Poyun11116.t1	-3.09122	1.95396729854646e-05	down	67.4765972666667	37.362	9.58674405633333	45.7791363753333
	Poyun09482.t1	-3.08921	8.43013352981784e-06	down	1.49942434433333	0.648678541666667	0.218391175666667	0.804823
	Poyun31492.t1	-3.08416	0.000260229469998609	down	18.1526	10.6724317223333	2.39812	4.41103
	Poyun08143.t1	-3.08314	0.0230906751794694	down	2.66287	3.59193617566667	0.364608460333333	0.445244731666667
	Poyun20557.t1	3.08005898565438	3.63999818369116e-05	up	1.08419294166667	1.73077948066667	10.7832061933333	2.37159346866667
	Poyun09480.t1	-3.0797	0.0001970699674929	down	1.19385	0.997583528333333	0.174837917333333	1.10195530966667
	Poyun21204.t1	-3.07869	3.30819434862763e-05	down	7.19415	4.81896	0.990223613666667	6.39232737766667
	Poyun27037.t1	-3.07712	0.00796249441871567	down	4.20160023933333	5.14388634833333	0.579108882333333	1.26621868433333
	Poyun11965.t1	-3.07228	6.23425909600687e-07	down	2.37520814233333	1.63369399466667	0.344941	2.34325839666667
	Poyun08884.t1	-3.06907	2.28017898992323e-05	down	107.331512026667	42.6879349793333	15.8014	8.93561244266667
	Poyun35873.t1	-3.06232	0.000250030947642012	down	4.16634223566667	2.26571	0.582470004333333	0.939221
	Poyun27759.t1	-3.06093	3.85393738461449e-06	down	4.20650336933333	1.40081	0.607657525666667	2.23430198033333
	Poyun30946.t2	3.05290094314978	0.000205097719703795	up	0.0650499	0.364226	0.689126151333333	0.745536624666667
	Poyun21172.t1	-3.04805	3.402711051049e-05	down	2.71078244833333	2.73685860266667	0.395303866666667	0.926458537666667
	Poyun18431.t2	-3.04541	5.5213626913584e-07	down	8.48698305033333	11.4647	1.1894	1.25728685133333
	Poyun13609.t1	3.04292457994888	3.48995949313044e-11	up	0.944593897666667	1.81117	9.72755	2.88484164566667
	Poyun08309.t1	-3.04246	0.00102408620013386	down	10.0541	6.4794	1.4931	6.93023972766667
	Poyun34851.t1	-3.03879	0.000107993455416874	down	6.31025	3.95909815666667	0.868787	5.61109
	Poyun28930.t1	3.03550687482308	4.8853113758856e-08	up	0.680979	5.08046629733333	6.88359471333333	2.02380603166667
	Poyun08925.t1	-3.03057	2.81315599371823e-05	down	207.723	80.9777816406667	31.1021323296667	20.0031606783333
	Poyun27266.t5	3.02609795932065	0.00219497991570012	up	0.0721152063333333	0.0713722	0.707196284666667	0.232048546666667
	Poyun31655.t1	-3.02031	2.7823370853906e-05	down	10.3862997033333	7.83146173633333	1.50990527866667	3.28417
	Poyun20516.t1	-3.01558	3.23646241267704e-05	down	16.5348	7.51094	2.40772718633333	1.5118
	Poyun36199.t1	-3.01496	0.000324216261304636	down	263.844	265.330038686667	38.3971586653333	156.957937013333
	Poyun07735.t1	-3.01445	0.00174412919827912	down	31.0636	5.08501264266667	4.71265	7.68973
	Poyun28733.t1	-3.01033	2.81557279243456e-07	down	14.0534458336667	11.7344	2.04683	5.09271158633333
	Poyun12453.t1	3.00810377850488	0.00107197102626982	up	0.0653802246666667	0.248264601666667	0.646426630333333	0.639927115666667
	Poyun30100.t1	-3.0031	0.000454103222590728	down	5.35362757666667	4.13466	0.764439952666667	0.693880656333333
	Poyun25491.t1	-3.00071	0.0284214081712043	down	6.76962	27.3461186233333	1.00755426033333	7.38380225633333
	Poyun04552.t1	-3	0.000171226157041863	down	3.12314	1.40080082633333	0.464759326333333	0.499898233333333
	Poyun11778.t1	-2.99814	0.000147399762890083	down	82.7803933633333	25.0890157716667	12.8796	23.7668114376667
	Poyun24908.t1	-2.99677	3.5030536269069e-05	down	2.78536	1.18668572266667	0.415675213666667	0.540038456333333
	Poyun33216.t1	-2.99641	3.39439244392693e-05	down	3.71674446866667	5.65634908033333	0.541618698333333	1.22350351366667
	Poyun22261.t1	-2.99464	2.75853284738069e-05	down	9.84967009733333	2.90529152533333	1.57496676866667	1.63336
	Poyun20484.t1	-2.99287	2.57150048639891e-06	down	155.05	43.4249	23.5663597033333	23.7209726243333
	Poyun19162.t1	2.99106717335981	3.21332875434108e-06	up	0.547853222333333	0.707420303666667	5.28629	1.94647288366667
	Poyun00919.t1	2.99027142656404	4.5662979326055e-17	up	8.68632	13.5375677693333	86.3568489966667	36.7601450033333
	Poyun00871.t1	-2.99008	0.00269538542553816	down	4.88234186466667	5.5332	0.707535	2.47350885166667
	Poyun11766.t1	-2.98842	4.35181552068702e-06	down	7.23690653266667	3.50931788966667	1.06136	1.68714173766667
	Poyun10060.t1	-2.9883	5.37102009767401e-07	down	1.52892	1.08946	0.233143171666667	0.928304819333333
	Poyun08994.t1	2.98788090287198	5.363605398993e-12	up	1.7657	7.30195164166667	17.5291	7.48752179466667
	Poyun11253.t1	-2.98674	0.0100353276969662	down	5.87639	12.9849	0.852131	0.514295822333333
	Poyun24024.t1	-2.98672	4.01241974215421e-08	down	14.1610362866667	1.09537911633333	2.24335650566667	2.97369451333333
	Poyun35237.t1	-2.97944	1.43183673791304e-11	down	13.6639	14.5831	2.10044236266667	6.53462885866667
	Poyun22869.t1	2.97831603094626	1.1180425882204e-14	up	0.734862761333333	14.4367290176667	7.19703	5.07386537233333
	Poyun03383.t1	2.97725399793162	0.00858837586409883	up	0.253077206666667	0.707115	2.62527989433333	0.693710007333333
	Poyun06215.t1	2.97466773351625	0.000668981814158165	up	0.247730238333333	1.29487762333333	2.41178994433333	1.36820796666667
	Poyun31667.t1	-2.97275	0.00346229883918687	down	3.33612035133333	2.88899987033333	0.500591540666667	1.16839092033333
	Poyun07699.t1	-2.97221	5.89521126753765e-05	down	26.7418951933333	5.58757	4.14412	3.4188
	Poyun08928.t1	-2.97203	1.33889775182606e-05	down	165.321127466667	64.1174737286667	25.7148343146667	15.4097
	Poyun19663.t1	-2.97175	0.00609538609742065	down	2.37495001166667	0.467684169666667	0.346329828333333	0.849523126333333
	Poyun11261.t1	2.97003117053274	0.000342549876592535	up	0.633628663666667	0.60149	6.33495528366667	2.88505
	Poyun02815.t1	-2.96946	0.0020674710127798	down	4.76533041866667	1.96057199333333	0.674875	1.21644713233333
	Poyun19588.t1	-2.96555	0.000320747882837336	down	5.25858	3.17197852933333	0.779968	1.47393299133333
	Poyun13579.t1	-2.96457	0.00118127873204816	down	22.3524072906667	14.7663975166667	3.16856	4.90815157766667
	Poyun20110.t1	2.96064885533903	7.57381897085973e-09	up	3.27810561366667	9.30891912933333	31.0879483933333	9.0829
	Poyun22771.t1	2.95373195338674	6.7552696848736e-14	up	23.6800157266667	27.0990375066667	233.034083366667	50.5884866366667
	Poyun09179.t1	2.93663234123376	1.37801072128047e-42	up	13.0844631933333	24.6234434836667	122.756921233333	33.2247283333333
	Poyun07123.t1	-2.93553	0.0061376380856893	down	0.969484	1.32787966066667	0.14908	0.878924116666667
	Poyun14413.t1	-2.93072	0.012646796623137	down	9.46905312733333	5.39718241233333	1.34595618033333	0.749083619666667
	Poyun27354.t1	-2.92386	0.0124281337469818	down	24.9747826466667	27.4782	3.82597	15.0787766843333
	Poyun25070.t1	-2.92321	0.00101794900153605	down	67.3344	79.6161182433333	10.3365633873333	41.7079119096667
	Poyun11121.t1	-2.92197	1.38732396583277e-05	down	93.1572763866667	39.2151412736667	14.8534	29.9737
	Poyun28306.t4	2.91990689627874	0.0130195180764154	up	0.080452	0.294982148666667	0.706348492666667	0.263618194333333
	Poyun06202.t1	2.91151113322509	2.51760263114707e-12	up	3.21698828133333	7.22820699133333	28.9091527933333	9.68572
	Poyun12931.t1	-2.90859	7.07280388784663e-05	down	34.4745268846667	60.4416911006667	5.37203225633333	13.2813749723333
	Poyun33868.t1	-2.90793	0.000287587986863053	down	25.2651618633333	7.02865	4.03541422033333	4.41519274366667
	Poyun33543.t1	-2.90559	1.79967998855362e-07	down	47.0918484733333	30.3260126233333	7.88221654766667	25.4096200483333
	Poyun07563.t1	-2.90342	0.014599603318446	down	2.75671845866667	3.34188631366667	0.453735101666667	2.12991171766667
	Poyun11596.t1	2.89922856871959	4.99074255770616e-06	up	0.152409644666667	0.327247351666667	1.38831703933333	1.14756928266667
	Poyun08308.t1	-2.89541	0.0271221913256843	down	7.28050980333333	2.67023604633333	1.20251842833333	2.17963252033333
	Poyun27444.t1	-2.89356	0.00367735216663747	down	3.67929	5.81979	0.63544	1.62043781866667
	Poyun12297.t1	2.89325620090128	0.026552103227016	up	0.354764210333333	0.549275	3.46750056066667	1.25587549033333
	Poyun02251.t1	-2.89204	2.36492150911011e-06	down	41.3086863766667	71.5030187803333	6.57681710866667	16.9015
	Poyun07230.t4	-2.89008	0.00982008751706649	down	5.11258218966667	4.22954	0.800475313666667	2.0067
	Poyun21507.t1	-2.88773	0.00407298465523968	down	3.07135	2.87146	0.507266556333333	1.84684330966667
	Poyun16995.t1	2.88486167416122	0.0065160018874281	up	0.385577	0.505325081666667	3.62923	1.18118
	Poyun28687.t1	-2.8826	0.00532986154599496	down	1.70758623333333	0.909265744666667	0.269108785333333	0.584200122666667
	Poyun38653.t1	-2.8807	0.00334726186682433	down	6.28991	2.49504239633333	1.02897848333333	0.661796859333333
	Poyun23097.t1	2.88021907291992	0.000443400463721401	up	0.167813100666667	0.225088018333333	1.47933373866667	0.313221235333333
	Poyun33538.t2	-2.86974	0.000183176139482035	down	6.85288	5.99914	1.09662390433333	5.20026
	Poyun07093.t1	-2.86815	1.0663296663099e-07	down	4.15478788766667	2.46704662333333	0.703138492666667	4.88607523766667
	Poyun25799.t1	2.86674639575948	0.0101129405197927	up	0.120508628333333	0.143377309666667	1.05957239266667	0.443024548333333
	Poyun38841.t1	-2.86662	0.000777336061629425	down	2.84587	2.95713354666667	0.448876721333333	2.43860551166667
	Poyun38490.t1	2.86602462122453	0.00958109380860421	up	0.0776788156666667	0.164771272666667	0.718132	0.265223517666667
	Poyun02579.t3	2.85689284946022	1.27902978899412e-08	up	0.267929597333333	0.620732959333333	2.44040651833333	1.34427
	Poyun24534.t1	-2.85576	0.00163716458018205	down	26.97	26.2158	4.45946	22.0736025146667
	Poyun33544.t1	-2.85436	1.03398661013107e-08	down	120.915	75.0231344133333	21.0632	65.2387761033333
	Poyun10858.t1	-2.84735	8.11842426431882e-09	down	269.946824766667	302.264	45.2480504466667	139.953806826667
	Poyun38708.t1	-2.84437	0.00925509265439694	down	5.06317519033333	0.902070000333333	0.914776769333333	1.17660786433333
	Poyun04692.t1	2.84219297049754	0.00294358058737609	up	0.174530403666667	0.567854738333333	1.54024494366667	1.56142
	Poyun38952.t2	2.83934891064762	0.00442908174328787	up	0.0349755	0.0754147096666667	0.301701024666667	0.0787542176666667
	Poyun14977.t1	-2.83894	0.00413796938274865	down	4.72701024633333	2.03439	0.758234941666667	2.62631555133333
	Poyun11991.t3	-2.83757	6.27765821457575e-05	down	31.9435415866667	15.9398	5.11439198233333	8.93330471833333
	Poyun13105.t1	2.83628954624388	5.21616603851174e-07	up	0.531347912333333	1.09670426233333	4.67048376733333	2.548
	Poyun36066.t1	2.83030793485074	0.000552773858569565	up	0.280399087333333	0.846771522333333	2.44121978833333	1.28079397266667
	Poyun10068.t1	2.83004165665687	0.00789952285533573	up	4.95577517666667	10.3663110763333	41.7542	17.8061075726667
	Poyun00399.t1	-2.82631	0.000380361099397175	down	9.74342	7.98084499633333	1.64647018533333	9.85099222233333
	Poyun01698.t1	-2.8191	8.84240186473923e-08	down	120.655316123333	110.007	19.9251	52.9678636533333
	Poyun31607.t1	-2.81747	0.000988515047313809	down	1.99126168233333	0.777349	0.325317	0.908364929333333
	Poyun24374.t1	-2.81589	4.37163992791015e-08	down	10.9283286066667	27.8751871636667	1.89719606033333	21.7804131826667
	Poyun37879.t1	-2.81548	7.55057197009442e-13	down	6.06576	11.3418559696667	1.04539350466667	7.47770639666667
	Poyun15989.t1	-2.81389	5.46110658250349e-06	down	6.02596848766667	3.30139790666667	1.0194	1.08782546233333
	Poyun05517.t1	2.8126306687773	0.00787506652573393	up	0.179107	0.233678223333333	1.49365	0.356954273333333
	Poyun28198.t1	-2.81169	0.00680609633848552	down	91.8916962556667	32.0327	16.2012599153333	57.3389052346667
	Poyun07094.t1	-2.81046	4.86265106646979e-05	down	0.602638	0.519657	0.105587323333333	0.549532
	Poyun24527.t1	2.80064812739197	0.00230066305274554	up	0.0830423653333333	0.769239	0.694768	0.778503190666667
	Poyun33317.t1	2.79738075949887	4.36324153977538e-09	up	0.424366717666667	0.709067	3.58245358266667	1.50453
	Poyun00052.t1	-2.7966	0.00593752016716771	down	1.61104	0.136390356666667	0.274076766333333	0.564628723666667
	Poyun29010.t1	-2.79612	0.000148193896328238	down	3.07274	0.504388292666667	0.533573	1.03484288666667
	Poyun06689.t1	2.79520884771604	0.0109883126241717	up	0.406378342333333	0.474454328333333	3.30588531833333	0.398456459666667
	Poyun38346.t1	-2.79441	3.33496323760851e-07	down	16.6418274593333	5.43386564833333	3.02823793566667	5.36285841433333
	Poyun11198.t1	-2.79388	0.0020239823435465	down	313.397	90.0348560033333	55.7472490103333	141.120728626667
	Poyun18329.t1	-2.79221	0.000304621186659678	down	7.70582	11.4711506083333	1.31286	5.58527637933333
	Poyun07721.t1	-2.78546	0.000711693532766997	down	133.953	22.9256985866667	23.5730858593333	25.8167280883333
	Poyun29671.t1	2.78014517959412	2.83621677889996e-06	up	1.11257216666667	2.80643666833333	9.81856588833333	3.14786708433333
	Poyun20145.t1	-2.77684	0.000567523685918121	down	5.50861798366667	2.19825750633333	1.06123	10.1063
	Poyun28194.t1	-2.77461	4.10997028215816e-08	down	47.4020031733333	35.7707735303333	8.191	4.52231539366667
	Poyun19642.t1	-2.77347	0.0169457682342804	down	5.22713098766667	7.71244467766667	0.880346856333333	2.58144895266667
	Poyun25480.t1	2.77274519957294	0.000134265779497723	up	1.04253	1.85685108166667	8.25472135966667	2.93421711833333
	Poyun33524.t1	-2.77201	3.88419358211727e-08	down	137.378289096667	76.7601794933333	25.3651235566667	81.9753031033333
	Poyun00647.t1	-2.77091	0.00404958513096926	down	2.27469305233333	0.592305	0.413806	1.07504
	Poyun26273.t1	-2.7702	2.07714020040041e-09	down	17.0163	11.4362	3.19126562266667	18.1663649816667
	Poyun25944.t2	2.76967675814397	3.8126660164138e-11	up	1.75469513233333	4.73005277033333	14.4428	15.8935892686667
	Poyun00955.t1	-2.76745	3.44899972158021e-08	down	65.8518	53.2754100373333	11.7776206516667	30.5957647966667
	Poyun00140.t1	-2.7631	0.00091350167311239	down	18.7278424366667	4.10380472433333	3.30102868266667	7.16898971166667
	Poyun24327.t1	-2.76286	0.000204830682741157	down	2.86095765166667	6.09206	0.512474510666667	4.69621198666667
	Poyun34471.t1	-2.76077	1.84762358458859e-05	down	4.11502338533333	1.66539917566667	0.748691180666667	5.48055
	Poyun07111.t2	2.7571548777302	8.72499061540209e-12	up	1.77582696833333	3.15407706966667	14.6470770966667	3.5398
	Poyun22332.t1	-2.75615	2.7643833186096e-05	down	9.71674	6.5211	1.76767859333333	10.8174921353333
	Poyun19965.t1	-2.75277	0.00421233579508666	down	5.22905098633333	0.419011982666667	0.957715548333333	1.47962336066667
	Poyun38048.t1	-2.74725	3.71735959226539e-06	down	12.0332	10.1423	2.12632276533333	2.30859784933333
	Poyun08854.t1	-2.74578	0.018022283559844	down	17.3918744566667	2.65189195366667	3.03680775833333	15.7232516773333
	Poyun24352.t1	-2.74545	1.60503916158891e-10	down	11.9679445683333	13.9306743116667	2.10134	14.3026
	Poyun37186.t1	-2.74447	0.0094277387082793	down	19.7621	7.64846	3.42064402033333	4.00785779266667
	Poyun06088.t1	2.74285823730667	0.000127790263044331	up	2.42304721033333	1.35093	19.9579720366667	5.67292592633333
	Poyun08517.t1	-2.7388	0.000353536337766879	down	1.00804	0.782687772666667	0.177019512333333	0.502422485666667
	Poyun09047.t1	-2.7372	1.26810210538128e-08	down	17.2421	7.20804296333333	3.13644333533333	11.9278913016667
	Poyun10166.t1	2.73621763299993	0.0086234119690465	up	0.118267059666667	0.246104	1.00464459133333	2.08979970133333
	Poyun06675.t1	2.73548401607636	0.000234734170794979	up	0.28638	0.953567372666667	2.40805030866667	2.36905
	Poyun25964.t1	-2.73513	0.00331150470581753	down	1.73626	2.60081185133333	0.303760641666667	1.29996
	Poyun12092.t1	-2.73309	0.00330983630203334	down	145.584727373333	63.7882	25.4750660013333	78.1831663423333
	Poyun08062.t1	-2.73199	0.00478407567360917	down	16.2209695893333	12.6945	2.77461	5.38621768333333
	Poyun04515.t1	-2.72816	0.0116793284208954	down	7.26952548866667	3.10964	1.30173	6.35001212533333
	Poyun14774.t1	-2.72782	0.0197860190458348	down	5.61552513933333	7.52949376133333	0.978262	4.25190184533333
	Poyun10816.t1	2.72615727526702	2.57446229486071e-06	up	2.05006	1.81734	16.8488	2.58382
	Poyun07319.t1	-2.72362	0.000180952609757581	down	11.6406616456667	6.03207972966667	2.12947310066667	4.22801
	Poyun26145.t1	-2.71893	0.00016701870290272	down	32.3664	34.8758	5.91343	14.2016747193333
	Poyun22624.t1	2.7157123934143	0.0353143963572475	up	0.317869169666667	1.07855	2.72769520233333	1.09555873833333
	Poyun00375.t2	-2.7144	2.46951228162784e-05	down	16.6704	3.50984704733333	3.01998396066667	4.82269
	Poyun09050.t1	-2.71274	0.000452444819952098	down	9.76286962833333	4.70237001966667	1.84810644466667	5.79249117333333
	Poyun05213.t1	2.71256101217794	9.30655074992593e-06	up	0.291569598333333	0.883593	2.32537630166667	1.72342025966667
	Poyun28536.t1	-2.71149	0.00755877412148727	down	33.8593683733333	11.8303272776667	6.45573	25.9207837123333
	Poyun29687.t1	-2.71147	0.0277934869882033	down	1.90644093366667	1.02702422866667	0.365434599666667	1.98976699533333
	Poyun31296.t1	-2.71063	6.81008678737167e-07	down	1.73647176466667	2.92126	0.331178318333333	2.47026392733333
	Poyun08268.t1	2.71002118050396	0.00074499925710003	up	1.40896	3.38349	11.4293504923333	2.81165171366667
	Poyun13618.t1	-2.70486	1.67318466899336e-05	down	7.35350264766667	4.08379	1.34848650766667	2.14907929833333
	Poyun07597.t1	2.70190003114715	0.00122904381071439	up	0.900563191333333	2.15842456666667	7.26042529133333	3.86515
	Poyun26920.t1	-2.70151	0.00114158858803623	down	35.0246	57.2532	6.39435833266667	23.7664317476667
	Poyun00143.t1	-2.69985	0.000525745368842019	down	2.01117	0.584850204666667	0.367428	0.970109
	Poyun31191.t1	-2.69621	1.43605456464266e-05	down	8.77637647333333	5.59207554166667	1.60888672633333	7.92466
	Poyun13332.t1	2.69359181250125	8.02934930346633e-14	up	9.94286	19.9677200966667	78.6631	36.9313510133333
	Poyun33123.t1	-2.69356	0.000938273761273576	down	3.52353085066667	3.14782801133333	0.654178	2.51964266966667
	Poyun08420.t1	-2.69118	2.2769670932455e-11	down	70.0222244866667	26.1509	12.9390671096667	28.2748
	Poyun28778.t1	-2.68982	0.000522429506214437	down	50.9525515033333	21.8073447166667	9.73924185866667	3.86902690466667
	Poyun35995.t1	-2.68898	0.00286649576525985	down	3.15905	2.97049531866667	0.565655934666667	0.935431
	Poyun04814.t1	-2.68837	0.00136864775343898	down	13.334	20.0845115783333	2.35915342966667	3.98522805833333
	Poyun34283.t1	-2.68669	0.00021522251156967	down	42.9538	42.9279364146667	7.67777676633333	9.09072
	Poyun18886.t1	2.67957294864124	1.0533274717549e-06	up	0.885809954333333	1.89025453066667	6.98027020466667	4.61732517833333
	Poyun10462.t1	-2.6777	1.38931244185733e-06	down	137.292	109.192058855667	24.8085207566667	16.3231760183333
	Poyun05032.t1	-2.6763	0.00336693601564342	down	61.3238553466667	109.896	11.7118600753333	43.2594832226667
	Poyun02312.t1	-2.67067	0.00147343037217679	down	336.368544166667	100.641714193333	64.8164400953333	35.8737216323333
	Poyun00375.t1	-2.67064	5.69786588964199e-05	down	2.47266806733333	0.830947853666667	0.474201	1.87881994866667
	Poyun23243.t3	2.66819047642415	0.00117287329235839	up	0.125666914333333	0.451126288333333	0.977259242666667	0.508158
	Poyun25008.t1	-2.66696	3.63796341317181e-08	down	1.79601093433333	1.33971	0.350387403333333	1.02839
	Poyun07574.t1	2.66688218703034	2.09638577187216e-13	up	0.527212961333333	1.33888635733333	4.06049663933333	1.56627621633333
	Poyun30457.t1	-2.6603	3.74977094232694e-07	down	58.7624	70.2210283993333	11.8953386303333	31.9389
	Poyun26705.t1	-2.65584	0.0153515424027458	down	5.81759882366667	1.11278206033333	1.09504346033333	8.99873917266667
	Poyun37469.t1	-2.65484	0.000426093583193255	down	5.43223723333333	0.854455	1.00092686566667	4.63914951933333
	Poyun05437.t1	-2.65464	0.000771303028548797	down	4.58638576433333	5.40482912466667	0.850167088333333	2.19913727466667
	Poyun16587.t1	2.65357709435145	3.6588637607959e-12	up	2.07223760366667	2.71262045733333	15.7231430866667	5.17233020333333
	Poyun31687.t1	-2.65336	0.000661904038319165	down	138.586179953333	130.695914321667	25.3698	83.8644419166667
	Poyun16659.t1	-2.64776	0.00669214515570246	down	1.4967	0.139206500666667	0.297285080333333	0.7586
	Poyun25432.t1	2.64762132734283	0.000535222447216633	up	0.225572151333333	0.276442	1.71079010533333	0.163979
	Poyun28502.t1	-2.64148	6.55489417176262e-07	down	57.01	66.7253255033333	11.7672241513333	66.8738
	Poyun05917.t1	2.6409322334787	0.000436987642783175	up	0.707646223333333	2.68796	5.72466951133333	7.02755498666667
	Poyun20785.t1	-2.64025	0.00094380600875811	down	232.395556943333	255.946327575667	42.0475	19.7721275963333
	Poyun18988.t1	-2.63895	2.04756764359948e-05	down	4.91031847233333	2.94119627433333	0.939867520333333	0.694475460666667
	Poyun30279.t1	-2.63678	0.000445378939481713	down	15.2136604326667	17.3633	2.88916132933333	9.0628
	Poyun12935.t1	-2.63499	1.51695519977726e-26	down	69.078	39.6933	13.5812306133333	12.0576756416667
	Poyun33311.t1	-2.63419	3.14845696258612e-09	down	10.0562985403333	2.48603	1.95334953366667	4.76197925133333
	Poyun38274.t1	-2.63049	0.00609906519781994	down	20.3353138133333	2.64187713866667	3.83432431766667	10.6946729373333
	Poyun14244.t1	2.6220381588157	9.05315125336956e-05	up	51.1134256166667	79.9833662933333	400.839923013333	155.807306773333
	Poyun05848.t1	-2.62191	3.23845614297643e-06	down	9.25278815233333	3.60006565133333	1.81072707233333	5.42456428033333
	Poyun00329.t1	-2.62066	1.54084024012581e-12	down	15.218	14.7373565433333	3.04086733133333	6.50706568666667
	Poyun21072.t1	2.61965534879644	5.80070794267724e-09	up	4.01186	3.03003582633333	29.2251880366667	6.89966
	Poyun38693.t1	2.61924265970013	0.00819568037468782	up	0.417914664333333	0.602928365666667	3.05568190166667	0.757383675333333
	Poyun03444.t1	-2.61883	0.000332890851541187	down	3.35129	1.60641	0.667732491333333	0.607676
	Poyun36527.t1	2.61395990988368	4.70507036949508e-05	up	0.390896113333333	1.03252029966667	2.91533	1.38235225833333
	Poyun20651.t1	-2.61054	0.00341846740953874	down	3.80516225366667	5.51686072966667	0.736693197666667	1.88756
	Poyun09688.t1	-2.60839	0.00383067551004985	down	3.43064	0.632926	0.681321	2.72495305033333
	Poyun19851.t1	-2.60774	0.0114243963737171	down	1.36509595266667	0.531133821666667	0.272816702666667	0.613568
	Poyun31462.t1	2.60396031851134	3.98480310090484e-09	up	3.73343	2.14469911166667	26.8909	5.52947
	Poyun00779.t1	-2.60246	1.78341347835885e-07	down	4.11171671433333	3.8273	0.853867245666667	6.98858392933333
	Poyun37223.t1	2.60017563226863	2.10441526545453e-08	up	4.95705484266667	3.82509423033333	35.6429	10.9087
	Poyun18124.t1	2.59980410740787	1.88139714025987e-15	up	54.5794	94.6155543266667	403.724	210.640304003333
	Poyun12422.t1	-2.59759	0.000878448795730522	down	78.8970992966667	63.4389	15.0372833116667	16.461
	Poyun23133.t4	2.59551804303359	4.58335630576302e-28	up	40.2497688933333	50.0535935433333	302.663604266667	140.308
	Poyun16617.t1	2.59079838162967	4.00056264026404e-11	up	2.81314865966667	11.7099400706667	20.6397	12.1109990316667
	Poyun27621.t1	-2.59006	0.00659456853464374	down	4.12590273666667	1.25445888966667	0.775383	1.99841
	Poyun31532.t1	2.58987794125879	4.39660836812449e-12	up	1.01034	1.16299415566667	7.44983533166667	2.49513921233333
	Poyun35604.t1	2.58318713358872	0.000425235299169299	up	1.88316223733333	7.27211	13.7289	19.4260415326667
	Poyun17170.t1	2.58057989977369	1.07630170030568e-11	up	2.85177	2.71863663866667	20.5810245633333	4.69690713433333
	Poyun38655.t4	-2.57955	0.00155334933796916	down	1.30059	0.202397574333333	0.262989	0.511819
	Poyun30719.t1	-2.57884	2.00037931906297e-05	down	2.15798	1.47766768566667	0.443332954333333	2.82638089333333
	Poyun31737.t1	2.57697482378824	0.0258996794289625	up	0.917209624666667	0.495635	5.94790824633333	0.54671
	Poyun21788.t1	2.57645359534257	3.08046865495058e-05	up	3.21151882833333	3.54091255866667	22.2055	4.98502269566667
	Poyun08452.t1	-2.57346	0.000982952746579056	down	13.2466579536667	6.61446692366667	2.76610743666667	3.54427
	Poyun05455.t1	2.57293429448551	5.61670429999997e-10	up	1.15672770333333	1.13001416233333	8.46005902566667	4.21875
	Poyun30293.t1	-2.5725	0.0322980988345509	down	4.20303686333333	1.32450236233333	0.880517863666667	2.55599980033333
	Poyun12197.t1	-2.57206	0.0121622198090463	down	8.16329	5.52521539233333	1.70839527133333	2.68823736933333
	Poyun27589.t1	-2.57174	0.000101941740962486	down	7.33116291633333	1.13598	1.48373	3.64255
	Poyun00938.t1	2.57111540518982	0.00197334540141534	up	0.541640718666667	1.08660501533333	3.86443	2.32591
	Poyun25178.t1	-2.57097	4.10308128116089e-06	down	17.7769295753333	22.6038317186667	3.81438	28.7697
	Poyun23131.t1	2.57069594302973	2.8002530892019e-21	up	3.86235	4.93504418666667	28.1096454466667	10.9294368406667
	Poyun26846.t1	-2.5686	0.000999441263340844	down	2.68766285266667	0.644837317666667	0.537373233333333	1.23115
	Poyun20116.t1	-2.56734	0.000264537864589849	down	101.717490086667	73.1187088743333	19.3631924966667	13.8783588776667
	Poyun01189.t1	-2.56665	0.00710704341924016	down	14.4318	24.0847	2.86338895766667	6.72638806666667
	Poyun33213.t1	-2.56591	0.000173677772963104	down	14.4400329586667	21.9182	2.83837011933333	5.12462
	Poyun03543.t1	-2.56261	0.0132580951372531	down	3.3022	2.83303	0.651075950333333	1.23042
	Poyun22915.t1	-2.56215	0.000178865694922158	down	8.57895	3.11071894166667	1.66321603133333	4.76303787733333
	Poyun34617.t1	-2.56193	1.66219114768734e-05	down	20.1349046306667	4.16401561766667	4.09626	6.51173021633333
	Poyun05279.t1	-2.55856	1.43594246749943e-06	down	106.218945186667	51.7774	21.6186	44.5767499533333
	Poyun27293.t1	-2.55641	1.75846211865051e-08	down	6.20601483566667	2.34957999633333	1.27013270666667	3.86313040166667
	Poyun32902.t1	-2.55532	4.7755752525177e-06	down	12.8353638033333	3.39403	2.64855390666667	3.23788
	Poyun34522.t1	2.55258634996832	6.41654816604874e-09	up	38.5219162933333	77.2017938933333	268.728	100.826
	Poyun20405.t1	2.55172856145872	7.94566310234835e-07	up	5.60687	5.38170802366667	40.8504057533333	6.76076356366667
	Poyun16195.t1	2.54553642671112	2.42382195260355e-10	up	1.59729	1.53511715966667	11.5100446866667	2.55377
	Poyun27919.t1	-2.54477	0.00136060848586951	down	2.98855441533333	4.15402	0.607841845666667	7.29319189833333
	Poyun09598.t1	-2.53944	4.18202277922218e-08	down	15.3490241533333	12.0099314216667	3.30362826466667	14.7175
	Poyun19906.t1	-2.5394	3.68969459943141e-12	down	35.4142287266667	21.0757596066667	7.36835535666667	21.8102991606667
	Poyun21713.t1	-2.53921	5.75223619729433e-06	down	10.4891621066667	4.21978	2.23487	4.58070479033333
	Poyun28350.t1	-2.539	0.0012222535188249	down	2.29020650766667	0.840887292333333	0.469065227333333	1.76684
	Poyun00983.t1	-2.53555	1.37388426247459e-06	down	182.589411966667	115.200086023333	36.6283587566667	36.2851484806667
	Poyun14251.t1	-2.53411	0.000170246606853884	down	98.6461288366667	73.9466923533333	22.2092	77.8178364833333
	Poyun14319.t1	-2.53242	0.000264364937739995	down	167.441	219.673839683333	33.5376506033333	51.2408713933333
	Poyun09616.t1	-2.52848	0.00805885911985013	down	6.18194082966667	2.45157826066667	1.21491040866667	2.39652323166667
	Poyun22571.t1	2.52593453511373	2.65789148166556e-05	up	2.55899923533333	2.56878739133333	17.3551763113333	2.11794432166667
	Poyun00451.t1	2.52554108848805	0.000306229423562737	up	2.28662605266667	3.34278513466667	16.6913225686667	9.22088399466667
	Poyun09218.t1	2.52534223058355	2.42931916282198e-07	up	3.72141847633333	4.92924034266667	25.5851834966667	7.87854
	Poyun33212.t1	-2.52483	6.8395281167478e-05	down	13.8198756873333	19.9099909346667	2.81235477166667	4.93185
	Poyun07006.t1	2.52431895429954	9.16810298598238e-13	up	1.11031281266667	5.46114	7.84169869933333	4.02832214033333
	Poyun06944.t1	2.52114201215399	5.04441773913741e-06	up	6.18890980566667	21.132	44.013	27.3305079233333
	Poyun33288.t1	-2.52048	0.000420032393323341	down	7.99126	3.81378410033333	1.59606199933333	1.75642242466667
	Poyun23128.t1	2.51945378080105	0.000228142855756651	up	0.135132349333333	0.270138731333333	0.944658434333333	0.532264
	Poyun21249.t1	2.51909254695217	1.10485912154895e-09	up	0.906482904666667	1.26654844133333	6.32021538133333	3.54752057366667
	Poyun11495.t1	2.51884679450482	1.58873436298933e-05	up	3.96188440666667	2.54675084466667	26.312	6.15510182766667
	Poyun25036.t1	2.51850843266756	3.68730412918668e-08	up	7.98563908266667	4.12801	56.3620693233333	70.3043
	Poyun08048.t1	-2.51726	0.00189761638985702	down	6.77559	10.862	1.37634400433333	2.47284179333333
	Poyun24383.t1	-2.51205	0.00106044064306166	down	2.35618528466667	4.76807930366667	0.49646	3.55169588966667
	Poyun35990.t1	-2.5116	0.0146998058212587	down	10.5067130703333	7.93788044166667	2.11292948133333	5.41943
	Poyun10144.t1	-2.50864	0.000584075347168257	down	1.03639735733333	1.77912	0.215126292333333	0.492878538333333
	Poyun28600.t1	-2.50457	0.00104074370376115	down	17.3565	12.4168540123333	3.62172	11.8949122623333
	Poyun18323.t1	-2.50379	9.59574642455502e-06	down	7.15441183466667	14.9179064273333	1.49663941466667	4.61250763466667
	Poyun12698.t1	-2.50357	1.25091774229774e-05	down	1.39617874266667	1.20619610566667	0.301390808666667	1.29212337966667
	Poyun05458.t1	2.50252766658945	7.26658024775461e-05	up	0.337934406666667	0.225193406333333	2.32279694966667	0.511818254666667
	Poyun27446.t2	2.50068564900996	6.13405335877244e-09	up	0.401547988666667	0.916914773333333	2.77765	0.823997
	Poyun22568.t1	2.49875275223363	6.41086447908513e-19	up	1.40766006266667	2.26249695633333	9.71223	4.81007337866667
	Poyun00064.t1	-2.49824	0.0126115849722273	down	0.727045067333333	1.06413324933333	0.154492211666667	0.757333381666667
	Poyun35190.t1	-2.49798	3.63807533149488e-09	down	4.50617805833333	4.20709	0.975865679333333	4.47019
	Poyun11468.t1	2.49704251995972	1.2570736142312e-06	up	1.04938	1.39658	7.19041899933333	4.24542303666667
	Poyun14694.t1	2.49637699012526	0.000368741546824389	up	1.17197718833333	5.88174	8.16121836366667	2.74789
	Poyun25225.t1	-2.4961	0.00162072912230541	down	10.0014	13.9545235086667	2.11313	8.48361299466667
	Poyun31612.t1	2.49361354144011	2.1664057967533e-11	up	11.6698938016667	45.5141	79.8202104033333	37.3157717933333
	Poyun30494.t1	2.49359798643104	0.000892195772485358	up	7.97025	7.84925937933333	50.6181683833333	5.08156750066667
	Poyun08276.t1	-2.49319	0.0145099886635485	down	191.256524323333	140.658906793333	39.7716	89.6907029266667
	Poyun10421.t1	-2.49186	0.00690582620599864	down	5.37535440033333	4.77921082233333	1.06986720066667	1.37820803533333
	Poyun27686.t1	2.49064372773232	1.45681567516174e-10	up	1.79849	2.64056	12.6796785433333	3.21385507766667
	Poyun17235.t2	2.48582254728858	5.68722557922857e-05	up	0.151903	0.444557919333333	1.05026856566667	0.767818621666667
	Poyun17826.t1	-2.48563	0.01227599642366	down	9.21384	7.38766	1.91195	3.94447965366667
	Poyun01091.t1	-2.48394	0.00131375647028662	down	75.2032	79.4732	15.2264006633333	20.942
	Poyun08657.t1	-2.48379	7.27044458013738e-16	down	8.76375592733333	3.29329745433333	1.92937760666667	3.91429780066667
	Poyun00885.t1	-2.48302	0.000101061133972196	down	57.6491	29.6000317533333	13.5892	30.1225598266667
	Poyun08305.t1	-2.48271	0.00844142145611604	down	11.0332638633333	5.75069795666667	2.40949704033333	7.25288807966667
	Poyun07688.t1	-2.4817	1.75346830484327e-05	down	13.4686	10.7993908106667	3.02554	6.81581072433333
	Poyun17485.t2	2.48028506488364	0.00490852519431791	up	0.198426	0.527480630666667	1.32124905666667	1.02982
	Poyun00347.t1	-2.47939	0.000104910956531755	down	4.84824926366667	2.20825511266667	1.07555682133333	2.56379477866667
	Poyun27704.t1	2.47834832471159	0.0186622647518848	up	1.41139	4.85255	9.46503	10.1033646976667
	Poyun08586.t1	2.47359617719941	0.0396402920375755	up	0.371501595666667	2.03604	2.42486	0.550424793333333
	Poyun03901.t2	-2.47185	7.23800503392904e-05	down	15.6452	5.59710249066667	3.45076475533333	6.68423082733333
	Poyun13180.t1	-2.47108	2.20632353978845e-10	down	27.9755181033333	17.3639149043333	6.13536830766667	7.16513364633333
	Poyun29318.t1	2.46908183003977	0.000360893784240191	up	0.339083197666667	0.599759	2.32375602766667	0.780696141333333
	Poyun33541.t1	-2.46568	2.26926339262984e-10	down	85.9777777833333	53.0293	19.0672511166667	55.1464271866667
	Poyun10851.t2	2.46416631089639	0.0022442075660929	up	0.245421	0.242955	1.70607821833333	0.531832
	Poyun12677.t1	-2.46325	0.00135463871658373	down	9.78283548933333	14.1918736363333	2.05378182266667	4.54039793066667
	Poyun25726.t1	-2.46287	8.59583601611961e-07	down	3.16356	0.947431393666667	0.698681427666667	1.36985959266667
	Poyun00409.t1	2.46197377628265	0.00177604587572497	up	1.92192	1.38778003766667	12.6201984383333	2.80852
	Poyun12685.t1	-2.46013	4.7776162242962e-05	down	3.92637159033333	1.13848615833333	0.829341855333333	2.86706022833333
	Poyun32702.t1	-2.45998	2.28793900788384e-12	down	5.01116439466667	3.01487768533333	1.09302	1.27531
	Poyun14916.t1	-2.45925	9.71246563037959e-06	down	3.82556746066667	0.673816448333333	0.818656052666667	0.590867100666667
	Poyun21803.t1	-2.45913	1.05321064376636e-06	down	3.66717	0.733336893333333	0.815557807666667	1.05044194333333
	Poyun26690.t1	-2.45826	0.0224765543683692	down	1.69850792633333	2.07642265433333	0.374602	1.89402686066667
	Poyun16085.t1	-2.45645	0.000346640337235214	down	22.0133	15.2153617436667	4.54820613233333	3.69582520733333
	Poyun23133.t1	2.45640605551837	1.60387976581476e-11	up	27.5575702866667	24.4384711933333	191.149	90.7122
	Poyun11736.t1	-2.45365	0.00171290680124622	down	57.9748095033333	72.0801171796667	12.8589457446667	70.6268849016667
	Poyun38372.t1	-2.45363	0.00287081735526075	down	22.6447065966667	4.65013791733333	4.98885180133333	3.15712675533333
	Poyun22965.t1	2.45360124305641	0.000859040505668881	up	0.143039253666667	0.265554815333333	0.964092872666667	0.469854946666667
	Poyun35396.t1	-2.44569	0.0088164554857561	down	1.77727889666667	1.30928253833333	0.394192508666667	0.213606
	Poyun22263.t1	-2.44515	0.000620829199092112	down	3.30502	1.96542	0.770432	2.23620263433333
	Poyun23351.t1	-2.44312	0.00428582129059233	down	29.4277746806667	12.0765025243333	6.34250337966667	32.0389775733333
	Poyun07189.t1	-2.44128	0.000857017172502082	down	2.45554	0.793977080333333	0.542896457333333	0.836360308333333
	Poyun38774.t1	-2.44126	0.00664696647222391	down	514.038	343.307698063333	110.214446096667	309.512861653333
	Poyun12729.t1	-2.43988	0.00382204428268145	down	3.35535	1.56209	0.762128776666667	1.99488837333333
	Poyun30090.t2	2.43843109367362	0.00109130068370675	up	0.0831508683333333	0.331644303666667	0.562339	0.335372285666667
	Poyun05003.t1	-2.43732	2.85346630481591e-08	down	209.973	183.599713627667	46.2010947666667	58.1156823926667
	Poyun01916.t3	-2.43671	0.00139044710216234	down	1.35641	0.481690143333333	0.321286831666667	0.540560184666667
	Poyun03896.t1	-2.4363	0.000272276972716809	down	45.4765863333333	27.567	10.4813774346667	32.0921996326667
	Poyun25351.t1	-2.43459	0.000104293932805204	down	48.9050118433333	22.9496	10.9032225746667	14.7238409923333
	Poyun21524.t1	-2.43304	0.000251627134914192	down	2.10204	0.784725479333333	0.470788643333333	0.810612805333333
	Poyun12993.t2	2.43176664775723	0.0128395684152226	up	0.144215	0.863472837333333	0.947043	0.867287575333333
	Poyun22823.t1	-2.43046	7.52753000505585e-05	down	45.4848286533333	26.7724	9.84982	9.29911224666667
	Poyun38888.t1	2.42365981822551	5.61488979478731e-07	up	6.51141	5.75677	41.8577	16.6116307323333
	Poyun01656.t1	-2.42092	0.000280503068752088	down	157.025751423333	120.679	33.286	33.2091101496667
	Poyun30547.t1	-2.41995	0.000408982742931793	down	0.925626	1.86393	0.21121	0.773371573333333
	Poyun24415.t1	-2.41843	0.000141456897885883	down	4.16304052533333	2.61112	0.930598686666667	1.18020715433333
	Poyun37219.t1	2.41611072719872	0.000626720099026861	up	9.50933	7.39889	63.0708	42.5756
	Poyun02122.t1	-2.41499	0.0039497744010755	down	51.7146943333333	59.8037	11.7860083113333	30.9460604933333
	Poyun13623.t1	-2.41435	5.02077098737752e-05	down	68.9771100366667	54.5943008956667	15.6484	32.4926880766667
	Poyun13267.t1	-2.41411	2.66912411980293e-09	down	36.9803	12.5946837253333	8.70413327366667	13.7047215276667
	Poyun15765.t1	-2.41218	0.00621032737766609	down	66.0836	33.5948502523333	14.4797316726667	29.8266
	Poyun13693.t1	-2.4112	0.000534488849591734	down	525.140845133333	166.248311216667	123.536843923333	131.516498566667
	Poyun33125.t1	2.41069497453868	0.0240969630504078	up	0.313348098666667	0.350548	1.97746981266667	0.888986
	Poyun24535.t1	-2.41062	0.000966196187241648	down	19.2752501616667	21.9559045343333	4.34646892066667	19.3745
	Poyun32907.t1	-2.40689	0.0216981078397279	down	6.63791237433333	4.98339	1.41806475366667	1.59920885466667
	Poyun35910.t1	2.4049559580436	0.00490315589048252	up	0.135830930333333	0.372430969333333	0.862829	0.582762147666667
	Poyun08596.t2	-2.4046	4.97336134086304e-06	down	3.10837274933333	3.55193	0.702765	0.989355699666667
	Poyun34090.t1	2.40269533314006	6.38138976234759e-05	up	0.761656092666667	1.11632418633333	4.90341	2.43440127433333
	Poyun15766.t1	-2.40184	0.00779461923229728	down	71.4314	38.5119614126667	15.8137	32.9619895966667
	Poyun26308.t1	-2.4015	5.24663548878505e-05	down	4.34821	2.13699	1.05614293766667	1.81554916766667
	Poyun06362.t1	-2.40092	0.000116911943618196	down	107.295364903333	33.5949655433333	26.1975	75.8976851833333
	Poyun21228.t1	-2.39991	1.34888295419283e-06	down	3.89279	2.12927671233333	0.917339072666667	1.80359836466667
	Poyun38624.t1	-2.39823	0.00166679201667538	down	7.40439792333333	1.41310663833333	1.67441762933333	2.71871306966667
	Poyun28306.t3	2.39763401395356	0.000275008216418901	up	0.119057943333333	0.362057	0.77239	0.573420220333333
	Poyun29796.t1	2.39529602260966	2.39202790855654e-08	up	1.4329	2.94921868333333	9.00001620133333	4.22450625866667
	Poyun31095.t1	-2.39493	6.17750932414604e-10	down	3.51902	2.86863707633333	0.803239	3.25900984533333
	Poyun38276.t1	-2.394	0.000105293557150437	down	84.9302117366667	23.5627904423333	19.2334601446667	41.6304
	Poyun30231.t1	-2.39208	0.00635550515868317	down	33.4744899466667	11.5657054533333	7.59876755266667	4.00800926366667
	Poyun06880.t1	2.39042987052989	5.43033467572058e-18	up	19.9741328933333	44.7745	131.343064766667	96.1749757033333
	Poyun24386.t1	-2.38739	7.65925338525373e-06	down	3.08748652633333	7.10751268933333	0.719005921666667	4.78258
	Poyun35113.t1	-2.3872	2.62599404787534e-09	down	50.1477172366667	15.8593862136667	11.7319	1.86857
	Poyun09757.t1	-2.37971	0.00105771331816715	down	92.1863983933333	59.8132089743333	20.0170092466667	19.7892821373333
	Poyun28404.t1	-2.37664	1.7786724219164e-08	down	7.5478	5.28474601866667	1.75420261066667	3.70409201133333
	Poyun12817.t1	2.37619328902486	7.67988603257875e-09	up	23.4022395866667	50.2417180533333	154.705	84.1492037066667
	Poyun10993.t1	-2.37547	0.004961889018488	down	2.77576785066667	1.80787	0.610803546666667	0.878019
	Poyun28757.t1	-2.37232	0.000721497285012703	down	7.88964024066667	3.05125	1.75823565366667	4.20167381733333
	Poyun23541.t2	-2.36612	0.000132202028774466	down	0.478967	0.200122	0.114494084333333	0.182157831333333
	Poyun33525.t1	-2.36599	1.98685158874589e-11	down	48.2365	28.5644	11.2522397623333	24.8918658533333
	Poyun14842.t1	-2.36463	0.000311351185887485	down	2.6837	1.08566	0.603271	0.882292122333333
	Poyun38003.t1	-2.36316	3.03374480685402e-06	down	14.0985509333333	3.61034418833333	3.3156	6.73297
	Poyun26519.t1	-2.36273	0.0016733869990415	down	76.4428483533333	48.1390665013333	16.7922267433333	13.1588
	Poyun32026.t2	-2.36204	6.73297993239512e-05	down	7.67002308866667	4.4562	1.74949	2.15240393133333
	Poyun33489.t1	-2.36118	0.00327592419415054	down	7.92061889766667	9.48607340933333	1.82608274866667	5.41533
	Poyun38836.t1	-2.35993	0.00487848066667831	down	20.7285369126667	25.4277	4.73367	17.4678124883333
	Poyun09297.t1	2.35948216234736	1.62088454128364e-08	up	5.49776558366667	8.13718830166667	34.4877	14.5672
	Poyun22858.t1	2.35325514687045	0.0078629008738922	up	0.818211145333333	1.08599849666667	4.82969461133333	3.03381002166667
	Poyun25944.t3	2.35152260926101	0.000810016711497688	up	0.331326	0.908656	2.06960610533333	2.31152074533333
	Poyun26537.t1	-2.34895	0.000410002087002186	down	188.440710396667	149.530511416667	42.7307	58.1692174733333
	Poyun23133.t3	2.34888568432953	2.12527751326892e-07	up	14.8190450513333	14.5159827773333	96.6697	42.1022
	Poyun08179.t1	2.34888042500505	0.000142868846118351	up	0.743571	1.07723403733333	4.52174996833333	1.48685794166667
	Poyun16019.t1	-2.3488	0.00749466541756496	down	2.33845326533333	0.629254847333333	0.568302	1.26401785033333
	Poyun09447.t1	-2.34847	0.00129124953632596	down	1.49593945733333	3.03204602566667	0.375841	2.96557457233333
	Poyun00724.t1	-2.34705	2.71063782648737e-26	down	75.8783795666667	26.7408	18.0583893666667	29.5469562066667
	Poyun11935.t1	-2.34472	0.00025809025893608	down	11.6333	9.67282063133333	2.68917177833333	7.31245230666667
	Poyun23828.t1	2.34352232798188	0.00128646115551767	up	0.25335	0.605269062666667	1.53225726533333	1.54159
	Poyun21026.t1	-2.34335	5.93299095325522e-05	down	8.07901	6.43166498433333	1.8959	2.80959510166667
	Poyun35831.t1	2.34308528106453	1.18521043298572e-08	up	1.36891242666667	1.08142507866667	8.62268	4.76348
	Poyun29996.t1	-2.341	6.25613639988189e-05	down	5.70900246933333	5.21388744066667	1.37761	3.38454
	Poyun07615.t1	-2.34083	0.000172823415192951	down	24.8435774766667	20.0992	5.98973301233333	10.7292960066667
	Poyun16190.t1	-2.3399	0.000877094775665802	down	2.61204	2.74414608466667	0.613223500333333	1.45197
	Poyun01938.t2	2.3394056679884	5.80890055520803e-06	up	0.192109159333333	0.332843	1.21218910333333	1.07626563466667
	Poyun00033.t1	2.33846044051056	0.00115705253497467	up	0.261761855666667	0.913951	1.63288546433333	2.34431
	Poyun25939.t1	2.33598013812709	1.52244172737974e-23	up	3.27703566566667	3.36629416566667	20.1643	9.01069215666667
	Poyun24315.t1	-2.3357	0.00354200649398708	down	2.71209	2.98243	0.636431725333333	2.73523
	Poyun26753.t1	-2.33526	0.00101615132998421	down	375.957	193.464094943333	90.4959270166667	87.9710765633333
	Poyun01595.t1	2.33261131090528	0.00160627757927716	up	0.180908054666667	0.104153809666667	1.09208118166667	0.505697812666667
	Poyun34856.t1	-2.332	0.000741651795538633	down	14.5805888483333	3.40617834166667	3.51513780733333	7.37093387033333
	Poyun22009.t1	2.33196	0.033048312518645	up	0.362967202666667	0.355289063333333	2.30384319766667	1.41631318266667
	Poyun27958.t1	-2.32819	0.000244094507290329	down	6.00638944833333	1.36656	1.46610376566667	3.94544480033333
	Poyun28735.t1	-2.32794	2.39722623170394e-07	down	13.0736	13.2287624786667	3.18063005233333	10.0393829996667
	Poyun08514.t1	-2.32772	0.000635099458910044	down	278.662947933333	139.055663633333	67.9880304066667	48.5200524666667
	Poyun20115.t1	-2.32561	0.0196239275542029	down	20.3468855966667	10.1299130666667	4.62847973933333	1.04695015666667
	Poyun37536.t1	-2.32426	0.0012647654801433	down	11.2411623003333	3.72930789633333	2.78802821033333	0.710562
	Poyun22215.t2	-2.32415	0.0086675085011155	down	2.01353022433333	0.441618098666667	0.480673565666667	0.935758
	Poyun30633.t1	-2.32374	2.09292289096954e-06	down	11.8691	13.6791994823333	2.82916394266667	6.08314455433333
	Poyun07734.t1	-2.32244	0.0244420793357166	down	8.68412380866667	0.725237832666667	2.05997587033333	2.06481
	Poyun12293.t1	2.32136683850739	1.49656985277464e-16	up	6.80843	7.28256768833333	42.5495166066667	17.3320133633333
	Poyun32728.t1	-2.31807	0.000367967330838923	down	425.418	87.7665884666667	105.763	73.4699621466667
	Poyun38952.t3	2.31715606122558	1.78577311876316e-06	up	0.288927296333333	0.453704	1.74579874966667	0.577796
	Poyun00148.t1	-2.31625	0.0147796632416264	down	4.82652921866667	2.10524	1.14783	2.07735717533333
	Poyun34499.t1	-2.31623	2.36007756282618e-06	down	5.03409431366667	5.86988043833333	1.27243	4.39308984033333
	Poyun00713.t1	-2.31577	1.78758958183494e-10	down	258.440417866667	122.072265773333	63.9913175533333	126.064
	Poyun03246.t1	-2.31469	1.55178174535613e-05	down	34.8524880766667	34.9974	8.40747	18.7500277276667
	Poyun37161.t1	-2.31451	2.73153212091243e-05	down	1.80573867233333	3.2616	0.447218925666667	2.08825
	Poyun06771.t1	-2.31418	0.0148606268724813	down	5.36630817633333	2.58648813766667	1.36279	2.15862814466667
	Poyun06898.t1	-2.31239	0.000328603374480783	down	40.8996812233333	28.8004	9.70077	6.73928
	Poyun03009.t1	-2.31097	0.00820413394605792	down	6.91482361833333	0.994979672666667	1.60853	5.02844303033333
	Poyun05139.t2	2.30971294035734	0.00157477893882401	up	0.110710651666667	0.308829859333333	0.663677641666667	0.579255499666667
	Poyun08056.t1	-2.30925	8.71258590500696e-07	down	301.495971566667	247.842	71.9032845666667	79.2376
	Poyun01074.t1	-2.30743	0.00928581554113011	down	29.6677696133333	12.2267552803333	7.25257992766667	6.62782
	Poyun38278.t1	-2.30678	0.000571978101730483	down	213.085846933333	46.4650405533333	51.4777292266667	96.0178940826667
	Poyun28816.t1	-2.30527	0.0278142853694661	down	8.18821	26.1369150416667	2.01133	5.31351
	Poyun23784.t1	2.3025032773773	7.94282110609004e-05	up	0.379936657333333	1.17133560366667	2.31059653133333	2.12615271633333
	Poyun10843.t1	-2.30218	0.00100232636973353	down	5.19247602466667	1.39931011766667	1.22452034666667	1.66938178366667
	Poyun03148.t1	-2.30144	0.000518151671666902	down	14.3283471466667	15.2617	3.54483	9.52167072366667
	Poyun13537.t3	2.29926214272096	8.99472350571484e-05	up	0.510494717333333	0.805575279666667	3.20341903833333	1.60301325333333
	Poyun37600.t1	-2.29853	0.0462008051797183	down	0.981792578333333	1.23370551633333	0.233331859666667	0.512316291333333
	Poyun22934.t1	-2.29743	0.00264142805184374	down	59.3089	25.0979477923333	14.4649591256667	16.0328496813333
	Poyun29390.t2	2.29602067286293	0.0052423336190777	up	0.103462853333333	0.416594	0.639829515666667	1.16458
	Poyun38378.t1	-2.29578	0.00366561817004288	down	18.7892	15.6989032423333	4.35414957266667	5.46153424833333
	Poyun17116.t1	2.29475053232227	4.72307947268398e-06	up	28.2889372533333	62.0377	168.398589653333	37.7459634346667
	Poyun33396.t1	-2.29312	0.0220398570215628	down	4.59283237533333	2.32180052533333	1.12998941066667	1.79925
	Poyun14790.t1	2.29186122968432	0.000316761984733825	up	15.9393171856667	17.5323475636667	102.503463216667	40.0163
	Poyun36823.t1	-2.29024	1.44253472491063e-05	down	94.8971405066667	29.8541791076667	23.6321473043333	54.8239647266667
	Poyun00477.t1	-2.2896	0.00770621611739305	down	3.80817480666667	1.50842	0.938108157666667	0.248439112666667
	Poyun20922.t1	-2.28793	0.0117601713464175	down	0.766194484666667	1.18951416133333	0.185082370666667	0.730680013666667
	Poyun35181.t1	-2.28779	0.000198980965993769	down	119.165925176667	152.229476703333	28.0469643666667	48.3235
	Poyun07133.t1	-2.2865	0.0171612258495532	down	394.254873566667	118.423	101.07	125.185
	Poyun09967.t1	-2.28564	0.0187822961278662	down	2.59661045566667	0.897733	0.665351	0.394828440666667
	Poyun20354.t1	-2.285	0.00847217898078018	down	3.8473	2.08578618633333	0.9501	2.00334065633333
	Poyun09361.t1	-2.28499	5.83094821571051e-05	down	3.23024	1.26005	0.812497437333333	1.1721
	Poyun22402.t1	2.28304965265347	4.46338593120211e-06	up	7.14992	13.4074204163333	44.2835	23.5214
	Poyun24297.t1	-2.28301	1.32058364137132e-05	down	78.367	35.3794846766667	20.5389634966667	26.1772695233333
	Poyun20146.t1	-2.28225	0.00485345291161378	down	3.98667	4.01751	1.03656	8.53053054066667
	Poyun27733.t1	-2.2802	3.05338900908853e-06	down	63.1528554666667	53.3145340133333	16.4529	38.2406
	Poyun24462.t1	-2.2784	0.000890747185553944	down	10.7840615986667	3.67517964833333	2.72878	7.10426289166667
	Poyun02444.t1	-2.27697	0.0107944937123798	down	435.447	192.061604706667	109.893995836667	149.43
	Poyun34369.t1	-2.27547	0.0091710105851076	down	38.0666446573333	52.6892914396667	9.03673	15.7872
	Poyun16503.t1	-2.27544	0.0159177919356449	down	14.7166773493333	15.0246170116667	3.57188029866667	3.90162
	Poyun30531.t1	2.27445677330858	0.00878211818157918	up	1.14525013833333	0.819921137333333	7.28793497066667	1.73459353933333
	Poyun16068.t1	2.27370476443825	0.015489414241429	up	0.363031	0.744145263666667	2.06530817266667	0.920171167333333
	Poyun28053.t1	2.27343249216501	0.000259444328571795	up	0.769525023666667	2.40742605433333	4.47008272166667	3.39804
	Poyun17867.t1	-2.27326	0.0022985057455129	down	405.800094703333	687.791	99.4760818366667	277.591841753333
	Poyun38523.t3	2.27292562387665	0.00195286035057968	up	0.147078	0.535617009333333	0.890279576333333	0.773067224333333
	Poyun21519.t1	-2.27237	0.000380036530819098	down	9.08841507233333	2.69895	2.23084	4.12756
	Poyun18937.t1	2.27230362844142	0.0111178235426248	up	0.265749544666667	0.495440834666667	1.65311	1.53625405933333
	Poyun04672.t1	-2.26882	0.00699746324199263	down	252.349696966667	138.313904706667	64.0132366253333	183.676
	Poyun06601.t1	-2.26772	0.00736696021555255	down	8.13046438933333	3.45665243333333	1.89963	2.03708
	Poyun12713.t1	2.2673438531306	9.29559973111766e-11	up	10.9285	27.4916695303333	66.0437	43.2024
	Poyun27130.t1	2.26669851363581	4.34301910824525e-05	up	2.04539071833333	2.93809	11.8644219606667	5.18649673166667
	Poyun21768.t1	-2.26371	0.00097512933768705	down	2.02675635633333	1.28261529366667	0.53357	0.720498072666667
	Poyun17822.t1	-2.25884	0.0133077071752145	down	15.5741983463333	13.6517535706667	3.78541457033333	7.11621287433333
	Poyun13999.t1	-2.2588	3.5658891285723e-06	down	14.9189	9.20196595366667	3.71422347066667	4.71555973533333
	Poyun36618.t2	2.25752464420874	2.0708580750516e-05	up	0.148092069333333	0.835840915333333	0.885717030666667	0.174972813666667
	Poyun17106.t1	-2.25428	0.000204827730288916	down	7.91944466433333	4.30469	1.95681288566667	2.88198
	Poyun30257.t1	-2.25277	0.0279566643151034	down	1.53859	2.41710350533333	0.378446	1.19127396433333
	Poyun30679.t1	-2.25001	0.00431205337945533	down	5.00438	1.36805224933333	1.25210353633333	1.79535
	Poyun09665.t1	-2.24979	1.03989975808634e-05	down	20.7595406623333	20.3028693513333	5.07457985866667	7.63178716166667
	Poyun14175.t1	-2.24886	0.0165748272394676	down	2.62605011266667	2.08982	0.661998952666667	2.20527
	Poyun34089.t3	2.24879681280732	0.000244025157074457	up	0.0840418453333333	0.174121	0.487580755333333	0.299694222333333
	Poyun32879.t1	2.24785528434137	0.01601293005076	up	1.01593582033333	1.28515808733333	6.10032910633333	5.92732
	Poyun06242.t1	-2.24686	0.00158329175683552	down	14.0555	14.8292022033333	3.54664561733333	7.63295
	Poyun16304.t1	-2.24253	8.82934688297301e-07	down	2.31261	1.99642	0.601959096333333	4.89314
	Poyun09804.t1	-2.23915	4.11981922650711e-05	down	3.76198060433333	1.78114789833333	0.962538936666667	2.78724708366667
	Poyun25457.t1	-2.23551	9.3769612835694e-05	down	27.5945971833333	14.8208164766667	6.96634645166667	8.10535410066667
	Poyun10419.t1	-2.23332	0.00025518596037822	down	53.9500347066667	35.0764716726667	13.3389463166667	6.80606743033333
	Poyun27169.t1	-2.2322	0.00347623158747474	down	1.12187	0.163759550666667	0.291324	0.186408
	Poyun15769.t1	-2.23201	0.0128477699700525	down	14.6253799003333	9.00284210733333	3.64699043366667	7.34391761433333
	Poyun09528.t1	-2.23096	0.000622441069557301	down	33.9158492333333	10.2393790876667	8.70224555833333	9.87277371866667
	Poyun15871.t1	2.22746525950215	5.10230617064313e-07	up	1.57857	4.66910832333333	9.19645	11.0677999316667
	Poyun02511.t1	2.22617876349076	2.0751891435741e-30	up	42.1524985133333	66.7550363033333	239.368	109.534
	Poyun21246.t1	-2.22583	0.00380216033319131	down	7.44011	7.65138893166667	1.91385649733333	5.44149414666667
	Poyun10675.t2	-2.22434	0.00414945716134354	down	1.24056102833333	1.18232102733333	0.315702974333333	0.769429018333333
	Poyun09045.t1	-2.22287	6.59432114179741e-07	down	43.3415471933333	23.7238	11.3524121133333	31.2641
	Poyun29947.t1	-2.22229	0.0107793882361172	down	12.9077883383333	16.1227852066667	3.36425330433333	12.3704
	Poyun13079.t2	2.22181087325985	0.00079128296243324	up	0.177802	0.505280761333333	1.00227751733333	0.555896103666667
	Poyun10680.t1	-2.22147	4.82443754734356e-07	down	3.27318106033333	1.11124	0.860541036666667	1.33029
	Poyun11840.t1	-2.2213	0.000661014744095798	down	15.9976	15.3454	4.14282420433333	14.6777
	Poyun27637.t1	2.22044226287996	1.19109887086017e-07	up	1.33018	2.45033127233333	7.4582	4.79268857466667
	Poyun18695.t1	-2.218	0.00967470415954056	down	10.6541	11.4423309506667	2.74348894333333	13.5826
	Poyun36487.t2	2.21788341793228	0.000883159064132751	up	1.33622929366667	1.38477062566667	7.81141267866667	2.9534
	Poyun23963.t1	2.2174978632892	1.79936447714824e-06	up	6.09261953866667	7.7592	34.7989574733333	13.8675680766667
	Poyun15818.t1	-2.21733	0.0182853760555159	down	20.0943831626667	7.95998	5.06503121433333	3.63602813833333
	Poyun09728.t1	2.21607804272958	9.02418872557747e-09	up	1.62195	3.62909504466667	9.28729723466667	3.16751
	Poyun01299.t1	2.21509996994009	4.02817641055241e-07	up	1.09661734433333	2.46594906266667	6.13397748533333	3.81495786266667
	Poyun05103.t1	2.21474811869573	0.000130493253622041	up	0.695100013333333	1.23893	3.80239661633333	1.93167439533333
	Poyun10811.t1	2.21382055604418	8.04272273094529e-10	up	1.80416	3.62546	10.1946	3.00076345966667
	Poyun12686.t1	-2.2135	0.00183803432450319	down	210.729	200.972496357333	51.1981	18.9152
	Poyun38863.t1	2.21330795838388	3.48314052322979e-05	up	7.91135656166667	5.55564	46.2702237933333	24.9178
	Poyun07785.t1	-2.21288	0.000135631047143994	down	26.1566	12.0530544083333	6.54101463466667	7.26021
	Poyun23310.t1	2.21255057324701	3.16321988386898e-06	up	1.17652	1.25182642966667	6.66217940866667	2.55314519166667
	Poyun33598.t1	-2.21205	0.00444467466061119	down	3.49471	3.44722421066667	0.893519318333333	1.41008908566667
	Poyun04184.t1	-2.20846	1.62240599599928e-06	down	102.354	58.9849779233333	28.0002298333333	39.5695283833333
	Poyun11470.t1	-2.20622	0.0151148021270098	down	9.9173	5.47616014366667	2.44513679666667	3.40809009833333
	Poyun36605.t1	-2.20372	0.000103076198987318	down	2.73944432133333	1.22059	0.720175	0.697323
	Poyun02421.t1	-2.20358	0.01373802727682	down	6.01494596466667	5.39751038033333	1.51932745766667	4.16339
	Poyun13268.t1	2.20274071197497	6.78832050050113e-05	up	3.10295875233333	3.08397136333333	17.0782315903333	4.30732121866667
	Poyun34841.t1	-2.20266	0.0204128652982587	down	7.03185920166667	17.6677660993333	1.94901847733333	28.9951010526667
	Poyun16143.t1	-2.20201	0.00691956236134212	down	2.31986326333333	1.38156897066667	0.638078282333333	1.50972849933333
	Poyun18381.t1	2.20081474656104	0.000754859023878466	up	0.469354519333333	0.382111391666667	2.67052	1.67814595233333
	Poyun21969.t1	2.2004345895212	1.22050358379373e-05	up	4.53791	1.27635224133333	24.3337080766667	4.48640327466667
	Poyun11078.t1	2.20033326395242	0.00166796368769007	up	1.52698	2.55129142466667	8.64507887533333	3.39392339233333
	Poyun28977.t1	-2.19898	0.016308107091221	down	2.04528	1.26550613333333	0.520100471666667	1.06974
	Poyun01898.t1	-2.19633	1.74251995759854e-05	down	3.55361	1.31236638933333	0.917452176333333	2.10595564166667
	Poyun23147.t2	2.19544815219196	3.41135134101385e-06	up	0.229027	0.378674901333333	1.29274418566667	1.47747045066667
	Poyun25394.t4	2.19132414028691	0.0135161333847919	up	0.182482437666667	1.61683	1.00839012833333	2.19729908333333
	Poyun07961.t1	-2.19112	0.0107037445016168	down	194.132	65.994	53.8303	63.0183058133333
	Poyun11467.t1	-2.19103	9.48788828176171e-05	down	74.1532406566667	93.1317975973333	19.1797	9.45509043933333
	Poyun01696.t4	-2.19076	0.00132320364582415	down	9.31464122666667	5.56395627066667	2.42621	5.78136197866667
	Poyun01979.t1	2.18963309642276	0.0433937531467344	up	0.160546	0.786766	0.879280590333333	2.84408
	Poyun37599.t1	-2.18937	0.00139143054960106	down	7.05704	5.52608833566667	1.87717	6.21659093266667
	Poyun19180.t1	-2.18863	0.0147478058368436	down	79.9565405166667	25.2990548456667	21.8580956146667	21.6664826936667
	Poyun14376.t1	2.18810718839633	4.36609007159342e-05	up	0.453157803333333	0.900781	2.48631652266667	1.18442
	Poyun03945.t1	-2.18626	1.62165696381452e-06	down	9.69827	9.64213364266667	2.68027128733333	6.06491334233333
	Poyun30621.t1	-2.18522	0.0494976228912319	down	35.0091617536667	44.218	9.40069895666667	46.3646980966667
	Poyun36068.t1	-2.1848	0.0106552894598771	down	3.71722	1.49214646733333	1.05163824133333	0.988193
	Poyun27179.t1	-2.18387	0.000363511134969973	down	231.903104033333	232.307335053333	58.4250648366667	40.6494254033333
	Poyun30963.t1	2.18205785340098	0.00254547270125324	up	0.792340222666667	0.306961664666667	4.24432	2.90310803666667
	Poyun12818.t1	2.18047672929829	9.21975257578141e-09	up	5.94975363166667	11.5949573313333	33.6892469366667	19.5934
	Poyun31960.t1	2.17970657443882	5.09881234754353e-06	up	3.02260915133333	2.59035358066667	17.0725	3.57109411133333
	Poyun22235.t1	-2.17847	0.00147456928204779	down	202.285	208.568091526667	54.3508591033333	122.099539573333
	Poyun28402.t1	-2.17799	2.08335098127874e-05	down	31.6903065766667	31.0302	8.82938	22.5143607933333
	Poyun17548.t2	2.17694360055616	6.34722951901133e-05	up	0.150456935333333	0.695674413666667	0.83624	0.754265
	Poyun03927.t1	-2.17658	0.0306398299362181	down	146.231	40.0164840503333	40.7064843136667	38.6903509756667
	Poyun07834.t1	-2.17625	0.0232419693006476	down	3.06989631933333	1.64225608966667	0.778706916666667	0.879432735333333
	Poyun05855.t1	-2.17302	4.4249955195209e-12	down	60.1899375433333	55.4609	15.9366107366667	15.0776615116667
	Poyun12558.t1	-2.1727	0.0173552222540373	down	5.325	4.84693	1.40433893266667	1.69507
	Poyun12603.t1	-2.17237	1.08559336270054e-05	down	90.0753078766667	25.6201	24.1990148066667	32.0525533803333
	Poyun24449.t1	-2.17161	0.00718538138958352	down	3.16951666833333	1.05659121966667	0.873014074333333	2.3324
	Poyun09758.t3	-2.16979	0.00277135754273952	down	164.470924856667	135.095	41.5527930866667	46.1616222933333
	Poyun23223.t1	-2.16925	0.0343227860678749	down	15.6198922116667	3.05261468333333	3.84022787666667	1.90123520633333
	Poyun35839.t1	-2.1692	0.000667483172831045	down	53.4258	19.4907	15.0022	50.3642601593333
	Poyun15817.t1	-2.16848	0.0462938975277126	down	11.3448504406667	4.18987782133333	2.99980671133333	1.17881076433333
	Poyun26583.t1	-2.16451	1.78712787953711e-05	down	1.37370576166667	1.2799	0.372092933666667	0.645939309333333
	Poyun10215.t1	-2.16424	6.11818333461095e-07	down	12.6664	6.99276878466667	3.37832770666667	13.0736780883333
	Poyun31891.t1	2.16395577067417	0.00138103113647134	up	0.323139286666667	0.684846625333333	1.79905	2.53331460533333
	Poyun13779.t1	-2.16069	0.042111186493817	down	4.93839	0.496215	1.32564	1.02797039733333
	Poyun27318.t1	-2.15877	0.0010710204349297	down	4.31642373333333	6.66971	1.14652780666667	1.56290118833333
	Poyun07503.t1	-2.15751	0.000819384284098744	down	167.722058596667	167.249251366667	45.9443	92.7533591666667
	Poyun19728.t1	-2.15352	0.000122907444696441	down	1.59108471766667	0.444907	0.427826254333333	0.563796073666667
	Poyun30541.t1	-2.15264	0.010561300719175	down	44.4705625733333	23.7102359723333	12.5458737053333	3.21046696666667
	Poyun24017.t1	-2.15109	8.99909921684979e-07	down	5.71925015466667	3.02874353766667	1.56592504833333	2.62701694566667
	Poyun05027.t3	-2.15019	0.0285692348361545	down	5.02958137166667	2.20128	1.32069448733333	1.76866456233333
	Poyun01934.t1	-2.14964	0.000309947913008824	down	170.014	182.53	45.2242605433333	125.391575373333
	Poyun06399.t1	-2.1495	4.11785607892146e-05	down	93.4432871133333	67.9990707856667	24.4018	18.1491
	Poyun36491.t1	-2.14912	1.06030836150856e-09	down	9.70992411433333	8.11028127033333	2.69149173466667	5.32769733366667
	Poyun27748.t1	-2.14665	0.014575200568801	down	21.4003234866667	13.1611	5.69297450233333	9.00873001433333
	Poyun39046.t5	-2.14664	0.00287208788177476	down	0.527223017333333	0.248791	0.149435	0.539737
	Poyun31348.t1	-2.14592	0.0154530138107815	down	2.24256524666667	0.492512987666667	0.584051102333333	0.957075860333333
	Poyun38467.t1	-2.14373	0.0283360404834819	down	1.23484751866667	2.66421731066667	0.341002331333333	1.16055021433333
	Poyun30176.t1	2.14292339882215	0.0437193247178693	up	0.273109944333333	0.541538	1.45402710366667	1.02802
	Poyun12637.t1	-2.14123	0.0233222667845146	down	15.1857	7.56969	4.08009029166667	4.39520362033333
	Poyun10132.t1	-2.14067	0.00361543806196179	down	11.1828	12.6838941476667	3.01893927366667	6.68933719533333
	Poyun35103.t1	-2.13924	0.00660904804516696	down	1.66038457366667	0.576610008333333	0.466684746333333	0.650643812333333
	Poyun27537.t1	2.13907214076654	0.000852075428921939	up	15.7598933733333	48.5332769233333	87.2556531433333	79.9696441933333
	Poyun05243.t1	2.13884653348653	8.37426578538764e-09	up	4.29671270366667	7.40592457466667	23.5208556266667	20.5573432866667
	Poyun38190.t1	-2.13747	0.0367345789129778	down	1.19513206166667	1.12821	0.314488321333333	0.486369940666667
	Poyun07936.t1	-2.13721	0.011300526394865	down	501.24	196.28	143.810162783333	187.036118346667
	Poyun05144.t1	2.13686769420618	1.78241745234571e-05	up	83.6083621966667	127.818	428.154	193.035689366667
	Poyun12937.t1	-2.13362	3.61273007377919e-05	down	10.2354933873333	7.14303916066667	2.87751283766667	4.77701
	Poyun22526.t1	-2.13359	0.000558899536019653	down	8.82961046733333	4.9645	2.51658	1.44355157133333
	Poyun09106.t1	-2.1326	7.53933177202793e-06	down	48.4808582666667	20.8015055566667	13.4914	34.521
	Poyun06009.t1	-2.13149	0.0362902005311855	down	3.51036645933333	3.41776908166667	0.910521444333333	2.45777929966667
	Poyun12176.t1	-2.13091	0.00035021950428643	down	18.1724155903333	17.8328	4.79748	7.26178424733333
	Poyun06348.t1	-2.13063	0.00796906591291483	down	1.89577	0.375669187333333	0.515404240333333	1.09102875266667
	Poyun13654.t1	2.12883348307664	0.000468075368179945	up	3.67217844066667	4.87145	19.6083113866667	8.70916653166667
	Poyun09758.t4	-2.12623	0.00589001702693292	down	65.8349410733333	53.3561	17.0477534333333	16.6179869013333
	Poyun20480.t2	2.12490754850171	0.000587791844970709	up	0.373913	0.54307	2.06129966266667	0.685835
	Poyun07560.t1	2.12074790177743	0.0473549824649257	up	3.42237718233333	2.60301776133333	18.4314	2.28111779533333
	Poyun09104.t1	-2.11997	6.79407565327894e-06	down	66.6588108966667	27.9784375533333	18.6999190466667	46.2613585053333
	Poyun23582.t1	-2.11888	3.30446110791449e-05	down	1.45129483466667	0.879465514333333	0.405669061333333	0.419894926666667
	Poyun37523.t1	-2.11608	0.00320342854763171	down	16.0355	17.0523	4.30169355033333	6.36737
	Poyun06921.t1	-2.1152	2.59704375706335e-07	down	7.49722	1.94676	2.15075451966667	3.25987
	Poyun01647.t1	-2.11513	0.0246871597497071	down	50.1682362056667	43.7078527503333	13.6052451233333	28.1956944926667
	Poyun38081.t1	-2.11408	0.0230000884617209	down	44.8656850233333	12.7599845556667	12.7577039293333	14.4603056603333
	Poyun06284.t1	-2.11264	0.00113023360328119	down	0.891374763666667	0.409679852666667	0.242973445333333	0.481088424333333
	Poyun08251.t1	-2.11068	0.000164337144038355	down	1.17695516866667	0.640356	0.325452713333333	0.861777431333333
	Poyun11003.t1	2.10965010665246	0.0389184682423215	up	0.702778	1.76884044166667	3.46631092233333	2.75032347266667
	Poyun38072.t1	-2.10795	0.00640627701773645	down	3.93183602433333	2.18814443333333	1.06078	0.949451482666667
	Poyun13694.t1	-2.10784	0.000958199987026495	down	11.6623	7.33838	3.16251050533333	2.56343
	Poyun31341.t1	-2.10691	0.0370428317130068	down	4.10491	1.17281	1.22076	0.926508
	Poyun36080.t1	2.10676568094081	0.00144850567692817	up	1.99752187966667	0.747623970333333	9.95673125633333	2.79772
	Poyun35672.t1	-2.10628	0.00202865250982671	down	15.3444440486667	16.5566899563333	4.25138212466667	8.40721
	Poyun33207.t1	-2.10589	8.2323447902999e-05	down	6.76246579533333	4.56891512933333	1.95371759166667	3.98226763166667
	Poyun08215.t1	-2.10492	0.00396167193103652	down	4.97198774966667	1.37557409333333	1.32834917733333	1.40956
	Poyun28695.t1	-2.1049	0.000394582262450909	down	3.76901401366667	3.12731436433333	1.02028721933333	1.58347257233333
	Poyun36079.t1	-2.10442	0.000569260774730896	down	22.8969271936667	21.8806578753333	6.36597	14.4771607303333
	Poyun24379.t1	-2.10197	0.00741048601265519	down	3.50130200233333	4.15072574766667	1.01377010566667	3.56621648966667
	Poyun08539.t1	-2.1014	0.0335101518237603	down	13.3744227256667	15.6950283493333	3.50531550866667	1.71509443633333
	Poyun05923.t1	-2.10073	5.15475348177545e-05	down	325.654580966667	215.409534766667	88.4366061366667	61.9545732233333
	Poyun07944.t1	-2.10047	4.27458381553165e-06	down	3.23134342433333	3.23445	0.922305490333333	1.52014784366667
	Poyun28661.t1	-2.09968	0.000400841689969918	down	2.92649327766667	0.800686387333333	0.813524862333333	1.31188975433333
	Poyun34979.t1	-2.0989	0.00918595895383186	down	103.450719693333	58.1076645606667	28.9714127216667	19.9594828116667
	Poyun03123.t1	-2.09571	0.0150644519760585	down	50.3927914886667	32.9639945823333	13.4009906266667	5.84503
	Poyun09758.t1	-2.09568	0.00328687186845717	down	54.9372609366667	47.0029901973333	14.5609	17.3957933306667
	Poyun10191.t1	-2.09499	0.0173231315785108	down	6.10235612633333	4.21909	1.70813516333333	3.18891881366667
	Poyun04240.t1	2.09471875419068	0.000534492772859351	up	13.4048040353333	9.70727062966667	72.6599885133333	17.5238
	Poyun01506.t3	2.09451014377148	0.000374598638465736	up	0.71913	1.25252542133333	3.84524827133333	2.73462
	Poyun05534.t1	2.09429558545095	0.000103487583626438	up	2.41299	22.5956	12.3283230466667	14.5479851076667
	Poyun13032.t1	-2.09417	0.000179056921297434	down	3.50972264966667	3.53372022966667	1.04133003266667	2.06092133033333
	Poyun32421.t1	-2.09408	0.00799007497533934	down	11.0189	4.86885	3.2118	3.38090073166667
	Poyun23278.t1	2.09333433674816	0.000503032816644753	up	0.537651104666667	0.923396	2.82369	1.90577034433333
	Poyun15961.t1	-2.08994	0.00139735409905528	down	6.58834	4.61957	1.89949498533333	10.9607457326667
	Poyun32693.t1	-2.08918	0.00760667465286119	down	3.25514280633333	3.20089443233333	0.895798505666667	2.03139908766667
	Poyun18262.t1	-2.08896	1.35779218578117e-05	down	103.543199813333	67.2176991333333	30.8746	59.9887
	Poyun16162.t1	2.08857614260264	1.09589814982358e-09	up	0.767617	1.08401	4.00847134266667	1.7279
	Poyun05554.t1	2.08764252010201	0.00357997318939648	up	0.807845306333333	1.21921626033333	4.17860284666667	1.81386842866667
	Poyun38232.t2	2.08658715819621	1.79910438478384e-07	up	0.977316493333333	1.27114	5.19791475933333	1.65937
	Poyun11522.t1	-2.08645	0.0233665655947413	down	60.602	120.751	17.2742156536667	49.4737
	Poyun35841.t1	-2.08472	1.88986767571265e-07	down	34.4514640466667	38.4474	9.87429	20.1165
	Poyun19265.t1	-2.0847	1.42083331822008e-12	down	19.6227891333333	11.3552396603333	5.5961	12.4122437573333
	Poyun28706.t1	-2.08417	2.95572694241813e-07	down	50.2916	74.2021	14.9435	52.592
	Poyun12758.t1	-2.08366	0.0194599727356017	down	60.6608172266667	11.8694998323333	17.9808	32.6527658596667
	Poyun06229.t1	-2.08252	0.0345890434208737	down	143.246	333.857300376667	39.5933	240.193
	Poyun21171.t1	2.08172414510625	0.000930053190483644	up	0.579358704333333	1.29667293666667	3.07970296266667	1.08355
	Poyun14637.t1	2.0809771313728	5.93717206334973e-08	up	1.53073651966667	7.42694685933333	8.01864975833333	4.32184906166667
	Poyun11429.t1	-2.0808	0.000280457225616052	down	20.9893	11.6411161323333	5.87019	4.94993
	Poyun05094.t1	-2.08013	0.0389993227896033	down	27.5234974303333	13.8747	7.47151	7.96252971633333
	Poyun25332.t1	-2.07921	0.000473512194686512	down	2.75362	0.632068398666667	0.80298	1.81133
	Poyun25031.t1	2.0785493718795	3.75121989667916e-06	up	8.24871488333333	5.13246	41.2062	69.9119728533333
	Poyun09899.t1	-2.07799	0.0054430942814154	down	2.80369	2.86790507533333	0.766463402333333	2.12458
	Poyun10640.t1	-2.07724	0.00488450247245972	down	122.071958166667	83.0853621166667	36.6663	142.245340673333
	Poyun05241.t4	-2.07708	0.000243733554169605	down	0.621134	0.186461552333333	0.181030258333333	0.114488155333333
	Poyun17244.t1	-2.07589	0.000147914581636839	down	47.8364	48.1220747616667	13.1841049933333	15.4249849366667
	Poyun11958.t1	-2.07456	0.00499390021240449	down	2.57583	2.2955	0.757052	2.82597202233333
	Poyun04614.t1	-2.07346	0.00578431010280984	down	3.48082	2.78856450566667	0.949137933666667	0.719060327666667
	Poyun09939.t1	-2.0732	0.00189046114444141	down	23.624	7.36855063366667	6.70410634733333	8.76959896533333
	Poyun24233.t1	-2.07241	0.000409380889997144	down	31.1446540966667	9.49136197833333	8.53242051566667	25.7289
	Poyun20053.t1	-2.07079	0.0229265143967397	down	5.47490442733333	9.82243159166667	1.50929617866667	4.44283222966667
	Poyun13253.t1	-2.07047	0.00131868436003452	down	4.88682031533333	2.44493389033333	1.37175696966667	1.01021344966667
	Poyun30280.t1	-2.0695	0.00175813185071256	down	19.5794322253333	25.5265814233333	5.56036	13.0108871646667
	Poyun04006.t1	-2.06949	0.00778702661481576	down	2.77932107833333	1.36717407933333	0.768539	0.258847915666667
	Poyun21232.t1	-2.06943	0.000160801364164329	down	1.31691420966667	0.920529	0.376587264666667	0.823074
	Poyun02352.t1	-2.06905	0.015434309885088	down	231.466	71.8414088933333	68.3555	109.947
	Poyun00670.t1	-2.06548	0.0399628689882457	down	1.21953041166667	0.932848	0.341147770666667	0.529884
	Poyun01648.t1	-2.06506	0.026028545046305	down	70.5886	62.5218402663333	19.8804193363333	39.8299827926667
	Poyun07409.t1	-2.06474	4.61108656522237e-05	down	18.9826669633333	13.5822293683333	5.4497	17.6064968606667
	Poyun18357.t1	-2.06424	0.0013417959025816	down	27.7378822033333	12.0159	7.90096592233333	17.8046
	Poyun32836.t1	-2.06293	0.0299759520066194	down	8.13690060766667	12.6452	2.27925773633333	6.8994
	Poyun21027.t1	-2.06097	0.00450571796201947	down	32.1201703066667	17.908	9.16256	6.65663357633333
	Poyun16539.t1	-2.06089	0.0074190835418673	down	12.4315236173333	7.56387	3.62506139666667	2.35212240266667
	Poyun38874.t1	2.06086603822219	7.15475445983595e-13	up	9.51250818566667	13.4739780323333	49.4746248066667	19.9980001053333
	Poyun20229.t1	2.06008266737772	4.90969107455841e-06	up	1.90670860666667	3.47788786866667	9.90490196333333	7.26308
	Poyun03291.t1	-2.06003	0.00726823932534333	down	155.065174996667	53.8328616066667	45.8369	32.3604640966667
	Poyun34688.t1	-2.05956	0.000772050377661055	down	20.7587321346667	21.2250988606667	6.02104364266667	15.4021773336667
	Poyun07494.t1	2.05635980608859	0.000737480031845868	up	2.55711	8.18048	12.6791152163333	2.76954218533333
	Poyun09436.t1	-2.05592	0.00946222150758285	down	9.89160655033333	3.62165807066667	2.80964327266667	5.41473039933333
	Poyun15731.t1	2.05178865201198	1.91599552371958e-09	up	11.9336	43.7944189783333	61.0966158366667	41.9174679633333
	Poyun37479.t1	-2.05134	0.0195706643471149	down	8.59498	2.22331032633333	2.30008287533333	2.55809
	Poyun15411.t1	2.04963958271501	1.44340313036092e-05	up	0.878148100666667	0.837482202333333	4.42582	1.29303831933333
	Poyun22329.t1	-2.04813	6.23960179351603e-08	down	11.8933	5.34418287133333	3.56557198466667	22.3557755533333
	Poyun12024.t1	-2.04737	0.00974154980720373	down	1.36045895966667	1.56750041166667	0.40824	3.65972
	Poyun29217.t1	-2.04513	6.59715045340367e-05	down	1.69853478133333	0.619365	0.501529842333333	0.420539905333333
	Poyun06733.t1	-2.04489	3.15253772046997e-05	down	11.5341739526667	6.93907796133333	3.49205	7.77563
	Poyun26334.t1	2.0445163585203	0.00113837156552387	up	1.65662551633333	2.05885776666667	8.51838	8.95856
	Poyun12257.t1	2.04423029951858	4.70413780098323e-14	up	6.26468895866667	12.7078702893333	31.5471035566667	19.0448786033333
	Poyun19905.t1	-2.04386	1.35460695013738e-08	down	30.7473255766667	22.4578490666667	9.25194557066667	23.2500953516667
	Poyun12088.t1	-2.04378	0.000148038557253989	down	38.3572091866667	16.1015322916667	11.1645	8.46773083833333
	Poyun06493.t1	-2.0426	7.42649621868872e-05	down	2.76675321666667	1.83443	0.819901	2.34555
	Poyun35921.t1	-2.04256	0.000212861972565381	down	4.59755	2.72937604033333	1.30951554133333	5.92747391966667
	Poyun34311.t1	-2.04177	6.86508388841398e-05	down	18.0616919033333	5.66368506133333	5.33515	13.3593
	Poyun27817.t1	-2.04081	1.94988174596914e-05	down	13.1987733163333	7.19865	3.87739	4.64591144766667
	Poyun33913.t1	-2.04054	0.00343896916923245	down	1.80055154166667	3.21634593166667	0.525163878666667	1.13942
	Poyun32881.t1	-2.03928	5.31622199479598e-06	down	110.242506583333	108.975450283333	32.1849	54.3261
	Poyun17285.t1	-2.03881	5.70955610872518e-05	down	15.5416316063333	18.5886	4.50452	7.68485
	Poyun26706.t1	-2.03849	0.000129485962216384	down	6.50243729766667	1.28462	1.86739499966667	2.03086286766667
	Poyun04335.t1	-2.03812	0.000429556107544616	down	34.7057079366667	21.2891759666667	10.7626929033333	22.9313348116667
	Poyun01949.t1	-2.0377	3.70345587376908e-05	down	5.85953448166667	2.06059	1.72750548933333	2.59331
	Poyun18426.t1	-2.03701	0.00295147791581624	down	182.788183293333	243.088059593333	51.5047	140.334616333333
	Poyun35269.t1	-2.03579	0.00222346694795062	down	97.7491	35.6840637043333	27.9372151966667	21.4629
	Poyun02496.t1	-2.03577	0.0111317944602178	down	12.8599422693333	20.1267	3.67655869166667	5.31915763266667
	Poyun30620.t1	-2.03493	0.0111601855621624	down	28.0506803513333	37.4272	7.79888489166667	6.25686013233333
	Poyun28636.t1	-2.03377	0.00346487276502872	down	191.537579033333	45.1546203233333	56.8453	96.1030589366667
	Poyun21724.t3	-2.03271	0.00295994470941811	down	0.580717370333333	0.725565	0.170385664666667	0.535969
	Poyun11308.t1	-2.03217	0.00453089237936376	down	272.858012333333	118.838	83.4086040033333	94.8303306533333
	Poyun18041.t1	-2.03027	0.0017483041848421	down	3.75514346733333	5.70515997166667	1.11835405166667	3.68649638966667
	Poyun30849.t1	-2.03026	0.00066860101736207	down	69.2387883833333	19.7008831406667	20.7688	29.2438
	Poyun29103.t1	-2.02545	0.000210281996040125	down	1.78364102866667	1.77134123466667	0.527158	1.38597
	Poyun33337.t1	-2.02533	0.00105845355748183	down	6.30311266966667	6.35189977733333	1.87818180633333	5.55368
	Poyun36564.t1	-2.02404	2.40838564175446e-08	down	15.4270131366667	6.88627	4.61091033566667	7.68508311466667
	Poyun36081.t1	-2.02382	7.42820914572878e-07	down	54.0215	17.6575338993333	15.9562	10.0475383603333
	Poyun11475.t1	-2.02231	0.00569007421532677	down	9.25496544466667	10.2966064426667	2.64410659266667	3.22245068666667
	Poyun10720.t2	2.02109445475157	0.00107703130467694	up	0.292007389333333	0.284182725333333	1.42025	0.547719797333333
	Poyun36052.t1	-2.02003	9.3532840204857e-05	down	10.6177805096667	12.9355354533333	3.08377981266667	4.44892
	Poyun19689.t1	-2.01858	0.000425735634913458	down	2.06639712966667	1.76722	0.616128	3.38070209133333
	Poyun29294.t1	-2.01843	0.00172549669999053	down	1.78623	0.798325775333333	0.536443050333333	1.42202707466667
	Poyun05465.t3	2.01661298407411	0.000337891848128832	up	0.589866531333333	1.33974506633333	2.95594308266667	2.34476442433333
	Poyun11884.t5	-2.01512	0.00201720956433376	down	5.32483	1.18835443433333	1.64163369133333	1.94926
	Poyun02812.t1	-2.01237	6.0465518038596e-05	down	27.0866704133333	11.8219564246667	7.99470130066667	12.0422
	Poyun16223.t1	-2.01237	0.000112524917317783	down	6.70244037166667	5.98612	2.01418166266667	5.51359478566667
	Poyun32308.t1	2.01006653378824	0.0278599596471959	up	1.04502224966667	1.27305	5.17032911866667	1.75570334466667
	Poyun19694.t1	-2.00983	5.34190868822562e-05	down	4.74946302933333	3.90378413633333	1.44631	3.96384038166667
	Poyun00020.t1	-2.00969	0.00444677549849936	down	8.75313575333333	2.07153	2.65279271433333	8.84436891033333
	Poyun29946.t1	-2.00936	0.000990612594109305	down	154.154344533333	156.686617234333	45.1287102366667	29.4728
	Poyun00390.t1	-2.00714	0.00313590917032396	down	1.71486831466667	0.663460357333333	0.535772	0.741754604666667
	Poyun04558.t1	-2.00713	0.027089831805103	down	297.41	114.953016766667	91.488	109.934158723333
	Poyun06403.t1	-2.00681	3.5405724317701e-06	down	61.4558546533333	47.1745	18.4011	31.8028237866667
	Poyun15316.t1	-2.00632	0.0082380209026331	down	1.48965048166667	1.16029044466667	0.451173	1.89221796866667
	Poyun38260.t1	-2.00615	0.00326864019515401	down	1.69076736433333	1.47484	0.498612850666667	1.92513
	Poyun11247.t1	-2.0055	0.0089574675093566	down	8.67588112566667	4.36621622033333	2.49979	1.58763812566667
	Poyun35066.t1	-2.00523	0.0173621103726967	down	1.46003	0.352284	0.442173619333333	0.552073373666667
	Poyun37984.t1	2.0050738665283	0.00551734892877326	up	0.949337116333333	0.419571	4.44719	0.248623
	Poyun28670.t4	-2.00464	0.00889951715350733	down	9.25963946233333	3.55903	2.63199241533333	1.33044016833333
	Poyun11643.t1	2.00444245720668	0.000705612768363553	up	2.9357	6.58815	15.2983269233333	4.16022626266667
	Poyun37944.t1	-2.00439	0.000213306115436307	down	13.7654019123333	12.1917488783333	4.07361297033333	5.62084808233333
	Poyun03701.t1	2.00291598285414	0.000709483465448263	up	0.342079501666667	0.354276285666667	1.67232251266667	0.921421440333333
	Poyun32983.t1	-2.00263	2.69782762881272e-05	down	16.6714	11.1906488303333	5.22727959833333	6.78679982833333
	Poyun07159.t1	-2.00205	0.0108423147138995	down	7.56913141266667	0.770581095666667	2.32291920333333	4.52255554533333
	Poyun39370.t1	-2.00147	0.00984686325816225	down	53.2349706233333	18.0271829333333	16.4715	47.9104120266667
	Poyun24600.t1	-2.00117	0.000131541676422672	down	47.8349	37.4810771566667	15.1252814266667	24.5541038333333
	Poyun34300.t1	-2.00059	0.000165086256915722	down	1058.77	1087.13413268667	313.896057533333	210.014
	Poyun28742.t1	2.00043783580863	0.0117874219536828	up	0.569316160333333	0.325777136666667	2.76483539766667	1.24581237233333
	Poyun24848.t1	-2.00036	1.3741954528313e-06	down	31.5688	31.0944671933333	10.0258431056667	56.1106492873333
	Poyun06261.t1	2.00029070988929	1.39871293737305e-09	up	77.4720451033333	91.5952043066667	370.114	171.904308396667
	Poyun00723.t1	-1.99857	1.44352420285125e-13	down	46.7057	14.3058251593333	14.2694537033333	18.7512
	Poyun02468.t1	-1.9985	0.0160511507168319	down	0.592755	0.207470875666667	0.177189946333333	0.457526777333333
	Poyun23755.t1	-1.99847	0.000315099751732728	down	8.55337473866667	2.06365838966667	2.66728880333333	8.55885381266667
	Poyun26147.t1	-1.99783	0.0175335054205425	down	677.777729566667	481.755	208.876372933333	250.968062266667
	Poyun14232.t1	-1.99674	1.16620930597369e-05	down	17.2907583966667	9.00495	5.49439	11.7353521416667
	Poyun09686.t1	-1.99653	7.83646129182635e-06	down	50.4276436666667	37.4519951883333	14.8449	9.85604380666667
	Poyun08765.t1	-1.9959	0.0374168437821068	down	287.861	59.2528240533333	91.5018459433333	42.4947
	Poyun09759.t1	-1.99572	0.00878823639129691	down	136.925317746667	116.974026078667	38.4866	32.9328965466667
	Poyun17289.t1	-1.99431	0.00402190309897958	down	1.66876	1.06687	0.50892	0.548490979666667
	Poyun00909.t3	-1.99387	1.79411244358726e-05	down	2.75615956133333	1.30246981333333	0.866954989333333	2.99594
	Poyun06266.t1	-1.99351	0.0199673016373265	down	135.937	75.5001	40.4820302863333	81.5182230266667
	Poyun30948.t1	1.99287428285911	0.000563710091788728	up	0.247615259333333	0.999983074333333	1.21099070633333	0.498193085666667
	Poyun05278.t1	-1.99244	0.00277006983567566	down	75.0961	19.2715	21.6234	38.8411681333333
	Poyun01709.t1	-1.99182	0.0164939221052809	down	92.0993530233333	130.132725532333	28.431	110.984
	Poyun12322.t1	-1.99132	4.74446078575599e-07	down	8.98252	8.31879	2.7274	2.92960087466667
	Poyun19596.t1	-1.99036	0.0223079401521084	down	14.4252	10.3361	4.40882843233333	5.10214819633333
	Poyun29529.t1	1.98925165905627	0.00416442726526591	up	7.86980881266667	6.82097	41.0920235633333	11.0581411556667
	Poyun09348.t1	1.98862001848454	0.0391801191794173	up	1.01597	3.58894	4.87049	6.2123
	Poyun24472.t1	1.98805028230199	0.00246950104010789	up	0.310751	0.609238383333333	1.53910802833333	1.24818914633333
	Poyun34250.t1	-1.98723	0.000804107384027641	down	1.50701547333333	1.24411	0.463973322333333	1.16896156666667
	Poyun10842.t1	-1.98652	0.00528412732345211	down	86.6138101333333	42.5092961873333	25.928	13.1428
	Poyun00585.t1	-1.98628	0.000276895643977	down	4.85629517266667	5.00215154533333	1.57115091566667	4.10596
	Poyun33041.t1	-1.98429	0.0125867446120411	down	1.01442695033333	0.350044	0.305467	0.468626293666667
	Poyun25543.t1	-1.98422	0.00368455102872547	down	4.77643873866667	4.01418815766667	1.39826	3.59551431866667
	Poyun22850.t1	1.9839514187257	7.14861575898818e-06	up	4.03590998133333	12.5629	19.7177	13.3427486366667
	Poyun32287.t1	1.98197279514909	0.00068063248735227	up	2.19852683533333	1.37854927966667	10.8446722293333	5.93757
	Poyun04536.t1	-1.98164	0.000966332632734359	down	4.94561626533333	3.98339341333333	1.45002220866667	2.52411842933333
	Poyun24907.t1	-1.98158	0.00270130207765184	down	36.4965	6.53810683066667	11.0834882686667	8.23188910633333
	Poyun13928.t3	1.98153738616904	0.00438509946845512	up	0.190655824666667	1.04226339233333	0.948455301333333	0.877653930333333
	Poyun31681.t1	-1.98091	0.0181819151311817	down	14.0810414383333	5.98107	4.32842524833333	9.85830860733333
	Poyun27266.t4	1.97972265711433	0.00235112505119082	up	0.319027195666667	0.548714289333333	1.54595	0.560257197333333
	Poyun37574.t1	1.97905522669691	0.00755972633843865	up	0.364738427666667	0.141025821666667	1.73599358033333	1.58759130766667
	Poyun24578.t1	-1.97812	0.0167792691217812	down	279.994444533333	290.754424523333	87.0939689666667	234.277570703333
	Poyun32699.t1	-1.97773	0.00300267184048457	down	4.35830943733333	4.73478935233333	1.33576	2.89555277833333
	Poyun07971.t1	-1.97498	6.72047858536092e-07	down	4.78371037033333	5.96079245733333	1.47811293033333	3.25755380866667
	Poyun07917.t1	1.97478571262379	0.0123203591217722	up	1.68470483233333	1.02045665133333	7.77036	1.2216
	Poyun26409.t1	-1.97455	0.00295323362306704	down	10.8791892366667	7.64825	3.20806	1.57021151766667
	Poyun07980.t2	-1.97429	0.00506765478686787	down	0.582981	0.362118	0.178371549333333	0.309739
	Poyun00734.t1	-1.97357	9.15040571819907e-13	down	74.3534294733333	51.8217102333333	22.8443	59.8750499333333
	Poyun34825.t1	-1.97291	0.0203651907508576	down	1.27908192366667	1.45970252866667	0.403096602333333	0.745944
	Poyun22308.t1	1.97164221660325	0.00374990768567267	up	0.585416810666667	1.66478618433333	2.78697892733333	1.89285436833333
	Poyun13042.t1	1.97044503489313	1.20243890898308e-12	up	0.866521935666667	0.590205	4.16253556433333	1.75631484233333
	Poyun28935.t1	1.97028944721375	1.31510363315984e-12	up	7.61589	35.7528	36.6052285833333	27.7444
	Poyun02933.t2	1.97008877179642	0.000111804419238519	up	0.570502	1.65241469366667	2.72024923633333	1.59595001133333
	Poyun03382.t1	-1.96861	0.0485837177942737	down	14.3805697546667	13.2267	4.50346	15.9692
	Poyun03046.t1	1.96761577101114	0.00221286474957794	up	3.80750104066667	7.38257889033333	18.3301691936667	4.26444310933333
	Poyun19602.t1	-1.96701	0.00933868964273169	down	3.70119984666667	2.05641497133333	1.1376	3.06635219333333
	Poyun22920.t1	-1.96539	0.000120884809753875	down	23.3735297766667	22.0194	7.66109	39.1059
	Poyun32860.t1	-1.96494	1.2385301312206e-05	down	65.3941148033333	67.0002008366667	20.1099	30.9939
	Poyun18436.t3	-1.9649	0.0025032204714093	down	3.15890086333333	2.60872786166667	0.936550268333333	2.24469060566667
	Poyun19267.t1	-1.96474	0.00131808372209426	down	2.28099602366667	0.704575535333333	0.68637	1.71017104233333
	Poyun35233.t1	-1.96288	2.89769239298715e-09	down	173.437169166667	136.395732036667	53.5241	42.1392
	Poyun33545.t1	-1.96248	0.00600725125551414	down	10.8849215413333	4.36273905733333	3.45453135133333	16.0687380386667
	Poyun22461.t1	-1.96226	0.00649199987859952	down	9.30121369733333	9.03909293433333	2.86841	8.89631
	Poyun00389.t1	-1.96212	0.000401238503960694	down	12.2913078513333	3.60093503333333	3.84864290533333	4.41435
	Poyun11820.t1	1.96176495490048	0.0196213417957599	up	0.637341	0.707983314333333	3.21203707566667	2.3783
	Poyun16278.t1	-1.96034	0.000762202410486241	down	10.4703297373333	4.30675	3.27933477633333	2.45269756766667
	Poyun03028.t1	1.96011398965379	0.00167074544561324	up	3.65824	6.69868166933333	17.5272446733333	3.85465
	Poyun28928.t1	-1.95965	0.000793776912028531	down	4.59359305866667	1.56933394533333	1.41013	2.73620937266667
	Poyun37372.t1	1.95928859118152	0.00084678354769561	up	0.765679	0.715204	3.68339343733333	1.6282
	Poyun37017.t1	1.95912180289293	0.0138145426407445	up	0.46999	0.656168276666667	2.28781212033333	0.571466
	Poyun14940.t1	-1.95886	0.0100850839622122	down	1.46228317466667	0.611911008333333	0.453674	0.46786
	Poyun13033.t1	-1.95753	0.00355440212441812	down	18.4669	17.7772876163333	5.68596512466667	9.19207
	Poyun24812.t1	-1.95454	0.00347924805772481	down	133.334958666667	44.6272267166667	41.8230315733333	25.2608759033333
	Poyun39137.t1	1.95314495034739	5.93080871107833e-18	up	91.2084442866667	113.859567906667	427.223	180.080164953333
	Poyun22607.t1	1.9525619183167	0.0224196780993551	up	5.67024038766667	4.82629190966667	27.2108347513333	3.99825
	Poyun07358.t1	-1.9514	0.0105180446044334	down	1.73129322033333	2.46927	0.53584	1.56247951766667
	Poyun24021.t1	-1.95066	0.000912270556087963	down	125.552	73.122	37.9991	14.7864
	Poyun35110.t1	-1.94974	1.62763578741177e-05	down	82.9189	113.907129816667	26.5194847566667	39.1113755166667
	Poyun14803.t1	-1.94595	5.09678127058824e-05	down	80.2102	25.4922020866667	25.2005547366667	46.8303433733333
	Poyun04183.t1	-1.94588	0.00776653671794437	down	23.1571567166667	6.56575704766667	7.59669403633333	1.63851
	Poyun26601.t1	1.94585403712704	0.00385286540547431	up	46.4139666266667	75.8556	203.886697066667	80.4671
	Poyun32688.t1	-1.94518	1.58045301321951e-06	down	3.58327410666667	2.66685583966667	1.12865	2.65887
	Poyun00090.t1	-1.945	2.57214764152677e-05	down	4.86462338266667	3.03343655333333	1.51001798866667	3.88797
	Poyun12984.t1	-1.94372	0.0383837109354374	down	159.657	64.6592	51.2834	20.8226048986667
	Poyun36297.t1	-1.94231	0.0371872007120131	down	72.1639360233333	22.7734441606667	23.3966	26.3292385746667
	Poyun01541.t1	-1.94131	0.0109991155643307	down	54.4305311233333	30.3374	16.351	32.4616
	Poyun22887.t1	1.93979302349628	0.000126477535901003	up	8.14498050933333	8.65586503233333	37.8321018633333	13.9096131633333
	Poyun27682.t1	1.93923022410452	3.39571819402236e-05	up	3.35711052133333	6.20373	16.1812004666667	4.43889392566667
	Poyun32661.t1	-1.93869	0.00480366409908073	down	195.526268333333	36.5116269916667	61.3161	60.3740238423333
	Poyun11679.t1	1.93805832509749	0.0462304231325776	up	0.310418742666667	1.13417423133333	1.50576603966667	1.22691940866667
	Poyun22704.t1	-1.93717	0.0204533514697075	down	1.87322	2.96676260866667	0.591783006333333	1.32977441733333
	Poyun24532.t1	-1.93701	0.00237876446277493	down	3.10191754766667	4.80412422166667	0.960607	4.04001924533333
	Poyun28832.t1	1.93699339704502	0.00176934942558669	up	24.9797750633333	36.2847	118.86	52.4760327366667
	Poyun30654.t2	-1.93676	0.00382590076327686	down	2.37337	1.17714212066667	0.721873136333333	1.04316892533333
	Poyun20101.t1	-1.9362	0.00163252791219427	down	11.7877	9.62997	3.86091213066667	5.55241
	Poyun04578.t1	-1.93561	0.000169695685534233	down	200.983714033333	174.737	61.0092144966667	50.6120379933333
	Poyun11946.t1	-1.93443	0.000480656464272202	down	10.1472	14.1426187003333	3.19152	4.20435492033333
	Poyun01235.t1	-1.93344	0.0046290271437261	down	15.8126524966667	15.7834278383333	5.26096553866667	13.4043151683333
	Poyun03128.t1	1.93329337192979	0.000590872050060716	up	2.30068682966667	3.15471779966667	11.2113928943333	9.32325
	Poyun38431.t1	-1.93285	0.0330173218906691	down	20.3666	17.1995	6.34572	19.4688760486667
	Poyun19608.t1	-1.93164	0.00530592100649893	down	3.89361	1.07762261433333	1.28555650166667	1.79321264933333
	Poyun03614.t1	1.93123079116377	0.000593798137894714	up	3.03418387833333	6.18622219966667	14.0595385356667	4.56616962266667
	Poyun16279.t1	1.92878007203537	0.0109275115608976	up	3.69972	2.65776207066667	16.1294613213333	9.67906
	Poyun34788.t1	-1.92871	4.46770674370615e-05	down	8.72374089933333	28.2431806953333	2.92413609166667	13.2896698256667
	Poyun33540.t1	-1.92763	0.00041695813753007	down	136.046337616667	81.7145327966667	41.5641082833333	45.5422
	Poyun02746.t1	-1.92703	0.0389980556921671	down	8.11455975733333	15.6833	2.51439418233333	6.82069668666667
	Poyun30072.t2	1.92637418234483	0.0059050887769783	up	0.271775	0.853554131666667	1.28752	1.04864576366667
	Poyun17459.t1	-1.92507	2.59392684939795e-05	down	24.9784516433333	23.5415435896667	7.79504	8.57298901533333
	Poyun35504.t1	-1.92366	0.0128609760860714	down	219.798	254.347602663333	64.8222542366667	80.8124
	Poyun01551.t1	-1.92362	0.0285426710779616	down	717.193260966667	184.293543276667	238.611415246667	300.080083043333
	Poyun16514.t1	1.92361997733001	0.0012808462965423	up	0.536834551333333	1.01830002133333	2.48363968733333	0.603243569333333
	Poyun32689.t1	-1.92216	0.00163291843454756	down	15.1028674163333	9.82092844233333	4.81308	9.55296
	Poyun29605.t1	1.92157305247695	3.33558009650033e-10	up	2.42158618966667	9.19583	11.3867363486667	10.8554052063333
	Poyun16483.t1	-1.92115	0.00103972329691899	down	54.3864	38.8557	16.6487933816667	10.826
	Poyun17271.t1	-1.92026	0.000270808977001648	down	2.11913747133333	1.24338659433333	0.688286	1.00775
	Poyun00407.t1	-1.91916	0.00386213982777105	down	10.4333545593333	5.52467	3.38912	2.98984902266667
	Poyun13359.t1	1.91875345746269	0.000447898194212081	up	33.9389318433333	47.3168626533333	165.992500063333	83.9679158866667
	Poyun30783.t1	1.91795558403197	3.64519063663901e-05	up	1.42912912866667	1.38013	6.41496897333333	2.20763013433333
	Poyun22037.t1	-1.9176	8.38794980644273e-08	down	23.9134984166667	26.7061318203333	7.53969134033333	8.09325150933333
	Poyun05027.t1	-1.91544	0.0435272349321159	down	5.65423457033333	2.90294862933333	1.75579460733333	1.60843861133333
	Poyun20515.t1	-1.91402	1.227919849209e-06	down	5.05024	1.61679	1.61480458566667	1.49727755533333
	Poyun07011.t1	-1.9134	0.00222847279396884	down	5.47226754533333	1.63563	1.75536	2.21245811433333
	Poyun19791.t1	-1.913	0.00563738761332793	down	18.4851	21.9307817516667	5.90154	16.4163299266667
	Poyun25342.t1	1.91229084305888	0.0177214028430709	up	0.482878	1.29992654966667	2.22775776733333	2.08535978133333
	Poyun17507.t1	-1.91168	0.0193747836247628	down	0.543057	0.797259725333333	0.170198770333333	0.595395989333333
	Poyun27630.t1	-1.9114	6.84472249581366e-05	down	8.13248	6.78603703466667	2.73966884966667	4.90293188466667
	Poyun37848.t1	1.90995707111419	1.16821810540683e-05	up	13.2289	15.2218	63.1219789866667	21.7258904963333
	Poyun35832.t1	-1.90865	3.05338358027981e-07	down	16.2395464033333	7.23686	5.35641	7.71226
	Poyun34370.t1	-1.9086	0.0251910579420135	down	6.87839459633333	2.65193729766667	2.30883725566667	3.21512
	Poyun13956.t1	-1.90806	0.00152060685354167	down	2.42202	1.23413423566667	0.769612796666667	1.19667028833333
	Poyun02411.t1	-1.90773	0.000348933673832625	down	30.7573	42.1207710523333	9.60659	12.429
	Poyun00553.t2	-1.90612	2.26266919012777e-05	down	24.9196207233333	19.0550176366667	8.01	12.0314
	Poyun29897.t1	-1.90595	0.0165865337202106	down	3.04835	1.77626	0.991578	2.09565
	Poyun36497.t1	-1.90588	1.77098392667191e-05	down	260.014	229.740280763333	81.8243414433333	54.8018
	Poyun36298.t1	-1.9041	0.00018625628555864	down	55.0254671766667	24.3794353666667	18.5615072866667	31.2602
	Poyun34967.t1	-1.90323	0.00183328990299207	down	11.9454	15.5235048723333	3.92893787033333	11.6731224333333
	Poyun15092.t1	1.90321966862031	0.010126040804171	up	4.17934	5.45207323566667	18.3024597033333	5.66927283833333
	Poyun38010.t1	-1.90162	0.000186193764219318	down	4.49268362066667	2.93524569066667	1.47189897433333	3.27054520933333
	Poyun01400.t1	-1.90029	0.00173364682879234	down	2.62786	3.28828	0.824019510666667	4.51589
	Poyun09127.t1	-1.90018	0.00293761572350697	down	20.3931882866667	12.7558632903333	6.71935768866667	13.4391710316667
	Poyun04041.t1	-1.89961	0.0352224898266421	down	9.55804	20.6087573326667	2.97638	10.4981
	Poyun24489.t1	1.89914394800682	3.94652287589704e-05	up	0.536153658333333	0.718537	2.45351964566667	1.34968157566667
	Poyun33259.t1	-1.89676	0.00219027798203343	down	15.1869	12.0008271156667	4.97858097966667	11.5262902696667
	Poyun00937.t1	-1.89664	0.00171579099093893	down	17.6151193933333	6.3858	5.74931	4.01838
	Poyun10979.t1	1.89597487158304	7.14907940751786e-05	up	18.626	18.8774622466667	84.3011002066667	31.1953
	Poyun00790.t1	1.89559134474594	7.9966657039108e-06	up	165.166	364.167754833333	725.523	386.452463166667
	Poyun18650.t2	1.89474933548509	0.0103485400676167	up	0.45282	0.636095424333333	1.95407	0.656252316333333
	Poyun13463.t1	1.89474621002548	3.00751220569958e-05	up	2.44920987266667	4.19501	11.1270251133333	4.94024
	Poyun27018.t1	-1.8941	0.00995722825465935	down	0.748331	0.413588	0.237717058666667	0.242239
	Poyun02812.t2	-1.89377	0.000179145743388722	down	39.2623	17.3737367333333	12.5625714753333	27.3815601613333
	Poyun12739.t1	-1.89364	2.38867339448996e-05	down	106.916908566667	122.595648756667	36.3008519366667	116.646
	Poyun03090.t1	-1.89283	0.00149189268072985	down	165.978250303333	78.7952	55.3028828633333	44.9199172066667
	Poyun29218.t1	-1.89236	0.00701927096773284	down	8.79951422666667	1.50623	2.90133577466667	2.59343358666667
	Poyun35734.t1	-1.89231	0.00193139402482592	down	5.13142971933333	2.61598038733333	1.69266	2.50249387166667
	Poyun06265.t1	-1.89085	0.0112715305354305	down	184.036601833333	100.627742672667	60.0165728166667	78.2203956693333
	Poyun10832.t1	1.8888760229995	0.000358317349077677	up	5.99793	12.4944712533333	26.3393110733333	6.23455109433333
	Poyun31867.t1	1.88857960691092	9.96988541981953e-07	up	21.3833	44.6072051466667	100.271673293333	96.0319550233333
	Poyun15386.t1	-1.88745	0.0005021782757778	down	9.83101869566667	1.48975505833333	3.19954893233333	11.1499491743333
	Poyun14510.t1	-1.88645	0.00827047135656962	down	72.6788885633333	14.9016	23.8417584323333	17.1964387916667
	Poyun19481.t1	1.88628450786734	7.91988905666441e-12	up	28.1365999966667	37.4634728166667	127.456670373333	51.9592
	Poyun31300.t1	-1.88599	0.00421548324073931	down	1.81287	1.93117	0.581057	2.08110482633333
	Poyun12809.t1	-1.88494	0.0205238806681882	down	217.997	106.229775683333	71.8699838933333	91.9982100033333
	Poyun37249.t4	1.88453084753924	0.0166242065604745	up	0.179782962333333	0.557684796333333	0.801617	0.788711762333333
	Poyun03326.t1	-1.88377	0.00654796563238782	down	3.16241203033333	1.16298410833333	1.00207501566667	0.446710833333333
	Poyun26692.t1	1.8832579692611	0.0132733964979445	up	0.355259212666667	0.972555630666667	1.61097496166667	1.6432
	Poyun29220.t1	-1.88313	0.0274122024784782	down	1.46230523866667	0.513542052333333	0.470952	0.530224531333333
	Poyun32334.t2	1.88267034255139	0.019270015640544	up	0.341399	0.280573139333333	1.49151	0.648823975333333
	Poyun23765.t1	-1.88211	0.000723332454848478	down	70.353	19.9867	24.3366155763333	102.778
	Poyun09527.t1	-1.88094	0.046811642980466	down	1.68657966633333	0.484529329666667	0.550702916333333	0.353950196666667
	Poyun05420.t1	-1.88082	0.00100881807923781	down	8.85729	4.28108130833333	2.99263707766667	5.08802
	Poyun01549.t1	-1.87993	0.0117368012717909	down	5.25648	4.19815808966667	1.64612495433333	0.655307
	Poyun01600.t2	-1.87793	0.0158759480955207	down	3.71792575666667	1.0961	1.26159	0.734341224666667
	Poyun26696.t1	-1.87704	0.00569721145640476	down	1.22305869033333	1.01506939766667	0.412777276666667	0.947627206666667
	Poyun34157.t1	-1.87595	0.0365202039061908	down	19.5991209966667	21.6008385933333	7.02046	18.5973
	Poyun11553.t1	1.87568947546608	5.1066621224467e-07	up	2.76876128366667	5.11974	12.2836	5.16342
	Poyun28896.t1	-1.87385	3.42729428880917e-05	down	1.62190862133333	1.62108279733333	0.544622350666667	1.90647026533333
	Poyun39052.t1	-1.87308	0.037628513276115	down	40.6642	26.1576637936667	13.8002	41.9201
	Poyun34387.t1	-1.87185	0.0417054266521563	down	9.10792	6.27246102466667	3.07053	10.3277
	Poyun33912.t1	-1.87028	4.65711904099645e-06	down	281.654227166667	257.067874036667	90.4526575433333	76.2574
	Poyun24032.t1	-1.87011	0.000164512616702903	down	131.030740693333	61.9722407133333	43.6836497133333	35.0345857533333
	Poyun08997.t1	-1.86769	0.00342633775353924	down	577.005789466667	718.019470703333	180.558	123.177011503333
	Poyun03528.t2	-1.86754	0.0292345354254733	down	5.54274287266667	3.74579638666667	1.76749202033333	2.60782
	Poyun38858.t4	1.86659302996291	9.25975282219761e-05	up	0.985434894333333	2.13790935966667	4.42868102866667	3.41273
	Poyun00138.t1	-1.86588	2.15803894058282e-05	down	34.2832	12.6168617666667	11.5115	17.5328548966667
	Poyun33682.t1	-1.86242	0.000406174316214561	down	82.1792	56.6885008086667	26.5090981033333	17.0012874996667
	Poyun35963.t1	1.86079855320255	0.0315012711366071	up	0.305359923333333	0.677025880333333	1.31418	0.912263
	Poyun11087.t1	-1.86062	0.0118394397300266	down	6.99137	6.99980948433333	2.26887407333333	4.29151840166667
	Poyun02369.t1	-1.86056	0.01210308484198	down	17.7213384156667	4.25789366566667	6.1136	2.19399
	Poyun01506.t4	1.85881990481864	0.033057249271817	up	0.139795441666667	0.378927673666667	0.616399293666667	0.707049858333333
	Poyun25038.t1	1.85435625172437	0.000496167376614976	up	20.2873018733333	9.99272295566667	90.1725170966667	134.562
	Poyun35855.t1	-1.85356	0.000360653311250855	down	12.8876	8.59687	4.36492988333333	5.97675800066667
	Poyun09923.t1	-1.85233	1.54384965292361e-05	down	14.8669	4.69986221033333	4.98053	4.62979092033333
	Poyun27217.t1	-1.85232	0.0209616686723491	down	340.197783166667	132.050097006667	115.910133443333	101.936
	Poyun24463.t1	-1.85224	6.22509108231191e-05	down	40.9387	24.0905048956667	14.0136	17.5152
	Poyun18997.t1	1.85205752954973	0.00163785454280181	up	0.627797396333333	1.28522	2.72267563566667	2.55338094733333
	Poyun20138.t1	1.85173185352352	0.00157786817540476	up	0.125217	0.116685143333333	0.552576	0.167454517333333
	Poyun11767.t5	-1.85068	0.00816869421838183	down	1.50037271033333	0.830570055666667	0.495881115333333	0.235559139666667
	Poyun18490.t1	-1.85029	0.00799147661233194	down	6.25771294333333	1.65572	2.04395490833333	3.13671639566667
	Poyun17458.t1	-1.84992	0.000297388797911677	down	122.848737893333	104.717833476667	39.7331	32.5519
	Poyun09519.t1	-1.84884	0.0139945135946647	down	5.58964168333333	2.36128180933333	1.98711083933333	3.87128513333333
	Poyun14608.t1	-1.84838	0.000287053366322695	down	7.26060425766667	5.32873338633333	2.57865	7.90843509933333
	Poyun10687.t1	-1.84647	0.0100073815613825	down	25.4618	9.85146650166667	8.03146220766667	7.02780334733333
	Poyun17272.t1	-1.84588	2.01692947411877e-05	down	31.3433579733333	16.9072093803333	10.4124326343333	15.7502
	Poyun38122.t1	-1.84551	0.0171192622938521	down	6.55324413433333	5.31321	2.16445	2.30749
	Poyun36446.t1	1.8450651197828	2.77843145100884e-05	up	5.19324058966667	9.18431700633333	23.2007589033333	10.9417
	Poyun07262.t1	1.84493961900195	0.00587510264942611	up	0.610504201666667	1.11599046066667	2.75198965633333	2.57279633333333
	Poyun20411.t1	-1.84457	0.000325804061082159	down	38.8573031533333	24.9468928233333	13.1466	47.1950508166667
	Poyun38145.t1	-1.84297	0.00505229007032141	down	7.68453	1.98537528833333	2.52634050666667	1.83017701766667
	Poyun38953.t1	1.84286357572734	0.00266274356302699	up	25.7698221013333	35.5513	107.904	52.8772
	Poyun11576.t1	-1.84182	0.0180568578119461	down	954.755073566667	403.135491366667	331.806779063333	484.226796446667
	Poyun37464.t1	-1.8417	0.0436149522472054	down	9.11740771666667	2.17086271333333	3.00622851833333	3.04952797366667
	Poyun37981.t2	1.84086910146932	0.00273636375160338	up	0.315844	0.511623	1.32694254133333	0.495564822333333
	Poyun18283.t1	1.84024223071653	0.00197672025529498	up	12.4234	14.8464	56.4749410366667	33.0028
	Poyun31473.t1	-1.83735	1.03437590546393e-05	down	12.0243825983333	2.46445104933333	4.07560438733333	8.96113843333333
	Poyun06734.t1	-1.83664	1.75654034481901e-05	down	7.24067467733333	3.84763916166667	2.52388404266667	5.50706805266667
	Poyun05360.t1	-1.83647	6.85780978781142e-05	down	23.8108	6.17241902933333	8.06502	9.10119087733333
	Poyun01465.t1	-1.83574	7.10504611267044e-06	down	16.8408419956667	9.85504	5.63155	11.3437
	Poyun18285.t1	-1.83558	3.46142408030303e-09	down	23.5826979033333	25.4232123166667	8.12516121333333	18.7009
	Poyun05450.t1	-1.83524	0.00302593836595272	down	1.39339354833333	1.07009	0.466087	1.41116255833333
	Poyun12943.t1	-1.83376	0.000897190840212517	down	78.5260308333333	77.8450399033333	28.4596249033333	76.1126284866667
	Poyun33456.t1	-1.83369	0.000613912849784313	down	13.7512034713333	32.4637518346667	4.52472	3.44823153733333
	Poyun33663.t1	1.83321705976233	0.00259942002663061	up	2.53758468433333	2.07007281466667	10.4583	2.92594
	Poyun19932.t1	-1.83257	0.00120505304377123	down	5.86189	2.72225701133333	1.94175330166667	1.51321933866667
	Poyun01957.t1	1.83238769915391	1.78653896375859e-05	up	57.5016852933333	32.4008	244.072	44.8467603933333
	Poyun34783.t1	-1.83148	8.45774733003784e-05	down	14.5393680146667	37.7033540873333	5.18156911133333	22.2759871066667
	Poyun31755.t1	-1.83064	5.984294798422e-06	down	31.8500316366667	17.9021243116667	10.7566991506667	11.9737661633333
	Poyun31791.t1	-1.83015	0.020674678822815	down	3.87074488666667	3.40048	1.32068	3.24007
	Poyun00969.t1	1.82992201051981	0.00177400051495385	up	2.12824721333333	2.17134137433333	9.42078661866667	3.24767204933333
	Poyun07855.t2	-1.82955	0.0154093617496959	down	3.97473	4.00224265566667	1.40657489766667	3.29818
	Poyun19336.t1	1.82858005571893	0.0128514353403202	up	0.692441	1.41246	3.02482982533333	2.03835518466667
	Poyun28439.t3	1.82850939222506	0.00171590969878356	up	0.211448048666667	0.281177423666667	0.927970328333333	0.818339
	Poyun22269.t1	1.82690087350635	9.81614257019547e-07	up	3.91253	7.55929	17.0842410366667	5.35684721466667
	Poyun02825.t1	-1.82689	0.0146893916319191	down	4.31498125566667	3.96777867866667	1.53951415233333	2.63461741333333
	Poyun26669.t1	1.82662701601683	1.6840235640638e-06	up	1.75779	4.86892312833333	7.71902	7.6739
	Poyun27374.t1	-1.82618	0.0355176856567183	down	1727.30131096667	669.414822366667	614.059882333333	688.071265233333
	Poyun22080.t2	-1.82563	0.00974128226463375	down	1.10244	1.20553413966667	0.384787	0.495354
	Poyun04576.t1	-1.82555	0.00274855580632169	down	106.813	80.3096423536667	35.5206081733333	49.1323037583333
	Poyun14233.t1	-1.82467	0.0304926564972485	down	1.39682274433333	0.700411975666667	0.489256	1.37407
	Poyun07610.t2	1.82408639922505	0.000848851440304365	up	0.517657213333333	1.27613	2.31247471233333	1.48396
	Poyun23571.t1	1.82399160098375	0.00761034685834201	up	10.4655	13.3978	46.5146	30.948
	Poyun06374.t1	-1.82386	0.00854049397153535	down	200.77	375.081686913333	64.9605845933333	151.852653736667
	Poyun31512.t1	-1.82273	6.35833019697593e-05	down	23.6160455253333	17.7362322203333	7.95693144166667	28.0635169333333
	Poyun21499.t1	1.82235121539882	0.00248811540712583	up	3.57277	16.6472035213333	15.5928	23.2242436466667
	Poyun08794.t1	1.82145497969733	0.000526420149253376	up	0.601681309666667	0.801266	2.56841747033333	1.87986927266667
	Poyun32977.t1	-1.82106	0.00471319648239124	down	4.38731497566667	4.48695778766667	1.54745	3.54737460333333
	Poyun12316.t1	-1.82093	0.0455934933141334	down	2.92979771633333	2.52731603966667	0.951418377666667	1.68108178766667
	Poyun04732.t1	-1.81975	0.0351603587927886	down	5.24913	6.13089	1.83626	8.26755500966667
	Poyun28632.t1	-1.81973	0.000161893760931947	down	42.7651	24.5134196933333	14.7290669806667	19.7913724666667
	Poyun33148.t1	-1.81969	0.00781839657113974	down	7.42882600666667	9.21107221133333	2.55673360966667	8.57264
	Poyun38584.t1	1.81955453900651	1.79248541995083e-11	up	35.3319062866667	76.1123242233333	150.358780366667	108.143006166667
	Poyun23133.t2	1.81939916028175	8.92570911405668e-05	up	1.42525	0.747962955333333	6.31609355466667	4.82904364833333
	Poyun25167.t1	-1.81923	0.0320204471235994	down	2.43656	1.11441206233333	0.785145706333333	1.18091880333333
	Poyun20458.t1	-1.818	3.20369038363248e-05	down	239.996406366667	257.560930616667	80.0859	80.9171976033333
	Poyun00328.t1	-1.81572	1.25111154929315e-07	down	114.621	27.5403325086667	39.0695725366667	31.5971315126667
	Poyun07000.t1	1.81547686364623	9.29888365736519e-06	up	8.40788876333333	13.6713953033333	36.7537095666667	8.07097093933333
	Poyun27041.t1	-1.81538	1.09945931654121e-05	down	29.9544490133333	11.2610625796667	10.2573552553333	9.67370240033333
	Poyun11554.t1	1.8148450024431	0.0250129391759496	up	0.560405	0.444787753666667	2.46669487533333	0.675447537333333
	Poyun16592.t1	-1.81482	0.0157650608944194	down	13.9951839276667	5.47883412833333	4.73348	3.84791
	Poyun16097.t1	1.81478792520877	6.14937917008976e-08	up	2.46534489533333	9.59377318733333	10.8308919696667	12.6752
	Poyun25936.t1	-1.81434	0.00596781991957129	down	493.090950366667	149.403	170.361957773333	58.2501
	Poyun25139.t1	1.8141783166564	0.0191934144983728	up	0.199099158666667	0.508643799666667	0.828128311333333	0.309088
	Poyun21533.t1	-1.81338	0.0431152598713591	down	1.65302	0.462577	0.591587	0.728167
	Poyun09559.t1	-1.81211	0.00217166683849459	down	4.94366288966667	3.40342204366667	1.73255	5.17645797033333
	Poyun37097.t1	-1.81201	9.36280073953159e-10	down	20.5717953166667	13.3098	7.28533009166667	10.2801143663333
	Poyun13667.t1	-1.81098	0.0199242931758688	down	2.40079049066667	1.85828290566667	0.791542	2.42306
	Poyun11510.t1	1.81010629099415	0.000561796720251512	up	1.44747	0.330064	6.06227	1.2747
	Poyun37300.t1	1.80984003203542	4.16263419484684e-05	up	1.28953	2.49270001066667	5.51129	5.22634336733333
	Poyun33528.t1	-1.80756	0.00666334990721092	down	84.5358	70.6683	28.9906562463333	91.934
	Poyun11593.t1	-1.80662	0.0127890840864495	down	2.26205	2.33957	0.775738874666667	1.66448413766667
	Poyun26068.t1	-1.80645	1.23347351516628e-06	down	19.3666	20.4736855946667	6.65022	13.0089
	Poyun27193.t1	-1.80569	0.0246167275173577	down	2.10083747766667	0.840798795666667	0.684102960666667	0.534633226666667
	Poyun33897.t1	1.8055008140906	0.000814305979895559	up	8.40544445466667	26.0601	37.9999001633333	34.486
	Poyun03115.t2	-1.8053	0.00177588414228929	down	1.93898569766667	1.28810142933333	0.665272467666667	0.902178
	Poyun21434.t1	-1.80107	0.00154485583037077	down	4.15606201766667	4.30661	1.47830834966667	4.78866208833333
	Poyun34124.t1	-1.80094	0.0492280492159024	down	1.31298222066667	0.934767440333333	0.443844768333333	1.18364869433333
	Poyun24390.t1	1.79987018509468	0.00455452022429998	up	2.1832	3.62621502166667	9.5182	4.99789
	Poyun22868.t1	1.79972918895087	0.000953864975143654	up	83.8883891933333	103.954805603333	355.552993666667	303.494229313333
	Poyun23216.t1	-1.79947	0.00600499430902666	down	13.3399469833333	5.67169406366667	4.88789671266667	3.84877733533333
	Poyun06590.t1	-1.79856	0.0216005614685696	down	7.72173	6.58802228333333	2.84474	4.66668544533333
	Poyun22810.t1	-1.79846	7.11519971630336e-09	down	60.8232	46.4390166766667	21.7937139233333	39.1257193633333
	Poyun02090.t1	-1.79773	0.0012663782658532	down	2.68565502733333	2.12634236933333	0.955636833333333	1.74096018066667
	Poyun27508.t1	1.79768867490399	0.000357195588472068	up	4.75471891466667	13.9905476626667	19.9750411633333	5.1434
	Poyun05910.t1	-1.79718	0.00180163600533788	down	27.8028	22.4958	9.92335	13.17
	Poyun14641.t1	1.79712649542782	3.23135552951538e-15	up	6.34174	13.0580257923333	26.878	14.0063453533333
	Poyun39304.t1	-1.79686	3.09316858989739e-09	down	13.0149	18.0116646533333	4.66313	25.3263
	Poyun39193.t1	-1.79681	1.59557820510629e-06	down	64.6532525533333	47.0272640066667	23.2641876566667	52.5471771533333
	Poyun02368.t1	-1.79658	0.0359439107415567	down	1.06392	0.251426889666667	0.376567	0.252584
	Poyun25843.t1	1.79602222458575	0.0315217893878846	up	11.6373	16.745	47.42	29.3371294116667
	Poyun18994.t2	-1.79585	2.10984736222509e-09	down	6.40750522433333	7.36991656533333	2.22954	2.39740611033333
	Poyun14355.t1	-1.79409	6.80827113744678e-05	down	204.413942833333	110.453	72.5078289233333	57.3270537166667
	Poyun14488.t1	-1.7935	0.00177094591262968	down	19.2454	2.07879	6.82373282766667	9.00456076133333
	Poyun12936.t1	-1.79341	5.15711763007167e-05	down	6.42910932966667	3.86607778366667	2.34304	2.07444860833333
	Poyun21155.t1	1.79334758935375	0.00486419933579365	up	3.14147	2.47449	12.5479	2.47466
	Poyun10676.t1	-1.79299	1.27418961887176e-05	down	27.6368733166667	25.7632449333333	9.64185791066667	22.8792874866667
	Poyun32932.t1	-1.79156	0.000100706779371881	down	4.50186337566667	1.07149499766667	1.61809384466667	5.59284
	Poyun34409.t1	-1.79081	0.00128490642087028	down	209.417	81.2202	71.4492	28.1248
	Poyun10821.t1	-1.79025	0.00904133214985687	down	40.8826057943333	88.0019	13.8657	16.4721825226667
	Poyun08144.t1	-1.78974	0.000125224048999023	down	10.7437578003333	12.4157098556667	3.69713919933333	3.33767
	Poyun33266.t1	-1.78922	0.0309331045804705	down	2.40855471233333	1.14995246866667	0.894236	0.907635437666667
	Poyun16324.t1	-1.78912	0.0236131657713513	down	2.99376168833333	1.49370716766667	0.988392985333333	2.17351
	Poyun26323.t1	1.78868061460745	0.00374786837404757	up	0.756700551333333	0.692334510666667	3.22382	2.26907514533333
	Poyun07605.t2	1.78758119733544	0.0361471644396334	up	0.191283879333333	0.369991530666667	0.80239	0.571247
	Poyun35774.t1	-1.78725	0.000110555443719049	down	11.2414	6.35307	4.04085561733333	5.20352410566667
	Poyun05397.t1	-1.7871	0.0145644835153423	down	6.17499737466667	8.62182972033333	2.10420560166667	3.96714593166667
	Poyun12819.t1	-1.78624	0.0449469671386822	down	4.11884353933333	7.14842	1.41797	4.52940513266667
	Poyun19068.t1	1.78579673247109	0.0131287453475188	up	0.234246552666667	0.490960128333333	0.950761	0.906437
	Poyun05407.t2	-1.78529	0.0115069087825022	down	0.908396048666667	0.899412210666667	0.313554338666667	0.140289174666667
	Poyun10212.t1	-1.78474	0.00527101941108329	down	29.9986	62.461	10.1416	15.7298
	Poyun02370.t1	-1.78387	0.0109121305624211	down	11.3515	2.52792131733333	4.10877747933333	1.51347217233333
	Poyun08522.t1	-1.78383	1.59608983939336e-05	down	11.5213534726667	12.6227162453333	4.13842540066667	8.82687840033333
	Poyun09326.t6	1.78343065826894	3.22493671189457e-05	up	0.434435395333333	0.651286135666667	1.83161912766667	1.01629961266667
	Poyun27044.t3	1.78297545100506	0.00510651841370175	up	0.183029	0.459742468333333	0.776100007666667	1.08814943266667
	Poyun30992.t1	-1.78287	0.00436995784934321	down	8.80309576066667	10.4858258616667	3.02951	3.4616
	Poyun24004.t1	-1.78274	0.000647052998985427	down	133.782279756667	112.435	45.4937	42.1188069333333
	Poyun22026.t1	1.78252002220471	0.000816838222644096	up	13.0944871753333	11.472	52.5965595866667	28.1142507133333
	Poyun14002.t1	-1.77863	0.00579118423367934	down	20.8288	25.2708297183333	7.20695535233333	17.1146809193333
	Poyun16043.t1	-1.77861	0.0321749926258477	down	67.8431284233333	50.2729868396667	23.1082	15.931
	Poyun06573.t1	-1.77821	0.0288588144672044	down	7.41361	4.0355	2.60959	3.00306925133333
	Poyun08181.t1	1.77777498255097	0.00432416310551255	up	1.43264	4.81491735866667	5.92246865833333	6.41699729933333
	Poyun36624.t1	-1.7765	0.0048642941421943	down	1.51841	2.75782244966667	0.533593416666667	0.711270916333333
	Poyun30791.t1	-1.77624	2.12035526549036e-16	down	256.960530733333	188.778695566667	91.1265289666667	106.198
	Poyun31732.t1	-1.77609	0.0245080500704279	down	2.24135895266667	2.14105280566667	0.779120440666667	1.24053
	Poyun35376.t1	1.77381872517173	0.0130043869594987	up	0.944583160333333	2.79693096466667	4.00802	0.785374025333333
	Poyun19504.t1	-1.77326	0.0105792397316722	down	1.75599147433333	1.49709113033333	0.595029	1.64336569166667
	Poyun36250.t1	-1.77292	1.7279620148293e-11	down	7.24562	2.38532736833333	2.58067487933333	3.52639
	Poyun21942.t1	1.77282201288754	0.0395117301654926	up	1.87581712566667	7.94962044366667	7.62885684633333	5.85849660933333
	Poyun17303.t1	1.77278962068999	1.74780187724849e-05	up	7.26509232666667	12.5004	31.0980667433333	14.5109716436667
	Poyun19888.t2	-1.77182	0.000754181942107848	down	0.419034249666667	0.327864671666667	0.149379	0.178257089666667
	Poyun06531.t1	1.77105700324308	6.78789036927985e-10	up	17.5054	22.4488	72.2786415666667	26.2809
	Poyun25044.t1	-1.77057	0.0379441482020961	down	4.61941	3.42863265766667	1.55340007533333	1.2323
	Poyun23142.t1	-1.76942	0.00612108080441072	down	86.0567178766667	162.645436096667	29.0066262733333	40.8964696266667
	Poyun29452.t1	1.76928010708756	0.0185883361612345	up	0.241309	0.280135145333333	1.00386564566667	0.356846724666667
	Poyun35018.t1	-1.7684	0.0105292935272899	down	5.1147	6.29259010766667	1.89573	3.38696
	Poyun05966.t4	-1.7681	0.00471229236479157	down	166.057	149.135970933333	56.8855795033333	240.996702333333
	Poyun19575.t1	-1.76735	0.0146179837421473	down	3.61863038266667	4.11546	1.21229	1.38530738233333
	Poyun38147.t1	-1.7662	0.0170276473442333	down	122.603	52.7312712323333	42.6265309416667	35.1152
	Poyun26476.t1	1.76586567241617	0.0144033680202686	up	168.937087376667	205.362604133333	752.761	561.380723466667
	Poyun31295.t2	-1.76551	0.00160186121539017	down	2.53878	3.36326179133333	0.923335993333333	2.52705
	Poyun18188.t1	-1.76487	0.0472080929822196	down	31.3807523766667	12.4982657693333	11.4526554336667	5.74752787266667
	Poyun38980.t2	-1.76471	0.000166181053851645	down	3.93737790033333	2.10273768366667	1.36598	3.71662671933333
	Poyun38406.t1	-1.76145	0.037317625859526	down	10.1264563313333	2.26646788166667	3.61572911466667	20.9351093533333
	Poyun16940.t1	-1.76071	0.000121922440137777	down	6.35497144233333	7.15991312266667	2.28509666166667	6.78991897166667
	Poyun13986.t1	-1.76063	0.000639565414903749	down	15.1362326833333	19.4478175433333	5.75686258966667	22.5437909263333
	Poyun01688.t1	-1.75955	6.89602350985056e-13	down	10.9777	10.3045293353333	4.01794	8.78792
	Poyun20321.t1	1.75868797126183	0.00148852194139722	up	1.85581191433333	2.74717471233333	8.02797052766667	6.27001705266667
	Poyun14277.t1	-1.75747	0.000586932896550974	down	2.60284689566667	1.47500705233333	0.934738	1.43598251566667
	Poyun26909.t1	-1.75711	0.0139348518630202	down	3.41502459433333	4.72482440433333	1.24260418066667	5.04387
	Poyun20247.t1	-1.75711	0.0205518826850937	down	69.8573498933333	28.2213252683333	25.1323141016667	27.4550050826667
	Poyun19900.t2	1.75510007509029	0.00168202530970701	up	0.258864161333333	0.831605302333333	1.07548792633333	0.999934
	Poyun19507.t1	1.75496176228967	6.74190753709218e-05	up	0.959732	1.86206422166667	3.94263209133333	3.88234
	Poyun21097.t1	-1.75495	0.00326645389123982	down	2.61937961166667	1.94384	0.97817	2.19721426566667
	Poyun03544.t1	-1.75444	0.0214427909972042	down	54.8745330356667	32.3095223296667	18.956	24.4582231863333
	Poyun07520.t1	-1.75379	1.11700189325911e-07	down	490.457229066667	368.153	182.233	677.922896166667
	Poyun02813.t1	-1.75326	0.00224137932913388	down	4.53990250833333	2.06330334333333	1.57875495033333	1.56542154333333
	Poyun34786.t1	-1.75303	0.0456440729332451	down	1.83904814266667	7.44535899066667	0.707112244333333	4.16948436466667
	Poyun30671.t1	-1.75199	0.011423403128031	down	1.87	0.911890542666667	0.671746835666667	0.928912
	Poyun08850.t1	-1.75121	0.000417737070395021	down	7.25080518033333	9.04180804033333	2.70263117066667	7.54382198733333
	Poyun03533.t1	-1.74927	0.0249138977151483	down	9.19335940666667	5.2745	3.19013410366667	4.51587
	Poyun22849.t1	1.74926314590681	1.62642417670826e-06	up	5.51111140933333	13.1396018346667	23.0197017566667	14.4919372766667
	Poyun01594.t1	-1.74888	0.0236371641807933	down	2.33369	1.79937808566667	0.874579484666667	2.83445046333333
	Poyun21242.t3	1.7484663845258	0.0151034852333985	up	0.269410398666667	1.05595273133333	1.1108	1.60945480366667
	Poyun15678.t1	-1.74732	0.00632134014191105	down	117.362	43.3531699346667	42.1495	44.8900851766667
	Poyun05644.t1	1.74710261279685	0.00499436789952529	up	2.18597678566667	3.48769683233333	8.87645	5.53763621533333
	Poyun29212.t1	-1.74614	0.00440219619005934	down	2.80117153666667	1.94665	1.06193577033333	3.66022753166667
	Poyun13980.t1	-1.74613	0.0220721996098746	down	5.64889	2.82730465033333	1.97413379533333	1.24373
	Poyun25716.t1	1.74547816326271	0.00216963859960195	up	0.666367592666667	1.33064095366667	2.68472941233333	1.03575511033333
	Poyun37734.t1	-1.74454	0.0167763804636559	down	6.68102	8.11394	2.33823042266667	5.29317
	Poyun01649.t1	-1.7441	0.0260136647922505	down	2.37200126233333	3.03244274366667	0.805365589666667	0.708779819666667
	Poyun02788.t1	-1.74349	0.00302502341265498	down	11.3517	6.14563	4.12875391266667	1.46671
	Poyun03745.t1	-1.74276	0.00379362139348771	down	0.771763940333333	0.850436	0.279525519666667	0.807207368333333
	Poyun01962.t4	1.74187304243271	0.0452816441429568	up	1.97505976366667	3.42396335066667	8.43228116266667	5.46026738933333
	Poyun34946.t1	-1.74056	1.76946523753603e-08	down	1006.72678376667	412.316230733333	371.897461866667	329.33
	Poyun00789.t1	-1.7403	0.0228699100398385	down	50.8678	58.2708508066667	20.2697846163333	43.1211075966667
	Poyun27769.t1	1.7393193555747	0.000169386961228114	up	2.0927	1.90269	8.52272869433333	3.62120112966667
	Poyun03021.t1	1.73883346253059	2.22559059186575e-05	up	30.1708470166667	44.6411670366667	128.903	67.5295
	Poyun29341.t1	-1.73837	0.0229427353645535	down	0.754818591333333	0.610899193333333	0.284054778666667	0.317141189333333
	Poyun25336.t1	-1.73818	0.00672577942976731	down	0.724012888333333	0.410606548666667	0.261157024333333	0.162936624333333
	Poyun10840.t1	-1.73776	0.00114104946019063	down	24.5327378733333	17.4597709773333	8.67379221466667	10.1009631476667
	Poyun27080.t1	-1.7377	8.05881067318682e-07	down	13.0433	14.0207	4.75121261933333	21.2503
	Poyun02978.t2	-1.73725	0.000128067561772327	down	1.36214926033333	1.20666	0.501194380666667	0.569003
	Poyun09544.t1	1.7349949713716	0.00425096366610993	up	0.566271347333333	0.717050417666667	2.33527073333333	0.950439411333333
	Poyun06467.t1	-1.73493	0.0131080960397417	down	5.44975800233333	4.38545	1.92296302633333	4.09374874266667
	Poyun23132.t1	1.73373185519719	9.53591326266034e-06	up	39.7167	25.9727	164.415	88.86
	Poyun31573.t1	-1.73315	0.0119382252096178	down	8.12913323633333	9.17846795733333	2.99520245166667	8.63776
	Poyun04176.t1	1.73288546158313	0.0282518062861156	up	1.35681729833333	0.743771379333333	5.34513	1.10072061133333
	Poyun20460.t1	1.73036127623099	3.28013232994521e-16	up	5.50880290433333	6.77786515533333	22.4717	15.7293
	Poyun07107.t1	1.72936613625204	0.00532394260620455	up	3.43893	2.68066	13.4293333213333	2.68901985833333
	Poyun09573.t1	-1.72778	0.0155075723155212	down	8.79025741866667	8.37055540433333	3.17529	5.5616
	Poyun39436.t2	1.72724564111258	0.0012577461256017	up	0.261340723333333	0.552888757333333	1.05225339133333	0.784449
	Poyun23603.t1	-1.72625	2.38588187003633e-10	down	32.1119841333333	24.9148335666667	11.8793472656667	17.8568
	Poyun34337.t1	-1.72621	0.0106078483881865	down	149.489666033333	55.9977	54.6051830766667	38.6149
	Poyun21237.t1	-1.72592	0.0079452736838532	down	1.01521795133333	0.610558576666667	0.367060425333333	0.693049
	Poyun20827.t1	-1.72556	4.05724584698713e-05	down	1194.83	1517.42229533333	446.609153733333	921.725315166667
	Poyun01073.t1	-1.72517	0.00560761345486111	down	1.47554556366667	0.584704	0.559426050333333	0.243391136333333
	Poyun22180.t1	-1.72454	0.00796520558028933	down	7.73841	2.77071745466667	2.80931012233333	0.926844
	Poyun28611.t1	-1.72449	1.08985743069168e-05	down	464.772931933333	333.614539833333	169.975189533333	248.343
	Poyun39194.t1	-1.72346	0.0498370741329509	down	22.0659884493333	15.7497	8.38965004033333	14.7586
	Poyun24450.t1	1.72339653377749	7.17165239350191e-07	up	1.59193	2.70798	6.35014	4.95731771666667
	Poyun00679.t2	-1.72339	0.0116628525418728	down	0.988180827666667	0.722381195333333	0.367977413333333	0.641555
	Poyun30161.t1	-1.72202	0.00557932807082376	down	2.53060756933333	1.84673741833333	0.926283021666667	3.16948322366667
	Poyun08287.t1	1.72140631634111	1.62849658368762e-06	up	3.45263943366667	4.09956	13.5924087766667	10.0989818033333
	Poyun06532.t1	1.71969121737839	4.62231170288066e-06	up	6.80309	10.3399	27.2448391466667	8.64624234933333
	Poyun00327.t1	-1.71844	2.28931056730713e-08	down	23.9381	4.99578469866667	8.89064824733333	6.69042936766667
	Poyun26736.t2	-1.71763	9.87709966292667e-05	down	0.754930073666667	0.434915	0.283271646666667	0.48841
	Poyun28473.t1	-1.71759	0.000439210351489072	down	14.5694496466667	20.2539	5.5185	13.7993
	Poyun18090.t1	-1.71746	0.0145481713902998	down	3.03467	4.25130817033333	1.08063219233333	2.59694923466667
	Poyun30098.t1	-1.7168	0.000285020203072881	down	80.5853059266667	24.1624742536667	30.4236950166667	47.1974224866667
	Poyun09831.t1	-1.71564	0.00081355978073041	down	1.60625	5.71586666833333	0.601961317666667	2.78268912366667
	Poyun30006.t2	-1.71534	0.00813247301502907	down	4.21337	1.62435889766667	1.53335438266667	1.91071848233333
	Poyun14324.t1	-1.71485	0.0091371849477763	down	56.3199684733333	19.3308093233333	21.4278	18.1359
	Poyun16560.t1	-1.71459	0.00219113840796459	down	4.36837762333333	5.66744410033333	1.61619	3.56712851333333
	Poyun09254.t1	1.71364806217931	0.000300759846746615	up	0.772963006666667	1.13552	3.00049233633333	1.94532091033333
	Poyun10989.t1	-1.71354	0.0273071197107423	down	12.6022320646667	8.35567	4.49663	7.55879
	Poyun26481.t1	-1.71354	0.00860055102632388	down	5.42126	1.26272	1.92368	1.66349
	Poyun32880.t1	1.71327790676163	0.0145174021658529	up	2.42262349266667	2.73103414433333	10.0264592116667	9.17281238166667
	Poyun11326.t1	-1.71234	4.59630532639885e-05	down	7.23116240566667	2.53547599766667	2.65896782866667	1.76778
	Poyun07788.t1	1.71137	1.72255089193977e-24	up	10.9486939066667	20.9978307633333	43.8873939366667	32.5111102233333
	Poyun04901.t1	-1.71098	0.0178515078349408	down	3.53778933733333	3.39639	1.27209950733333	2.78687
	Poyun19266.t1	-1.71072	1.00532849485298e-05	down	50.3406	19.5099327866667	18.2335	30.5620006736667
	Poyun36611.t1	-1.7099	0.00492230845289287	down	10.9132668226667	5.30404299066667	3.96356392633333	7.09295385666667
	Poyun27363.t3	-1.7099	0.0120966197165564	down	3.18550477833333	1.81925	1.13868335166667	0.808515537666667
	Poyun14354.t1	-1.70956	9.32585181818311e-05	down	101.313467933333	55.7911	38.1543071333333	28.7097769433333
[truncated: 8,053 more rows]

[truncated: 6 more sheets: Table S11, Table S12, Table S13, Table S14, Table S15, Table S16]
